# Supplementary material for: Global discovery and characterization of small non-coding RNAs in marine microalgae
Source: BMC Genomics. 2014 Aug 20;15(1):697. doi: 10.1186/1471-2164-15-697 (PMC4156623; doi:10.1186/1471-2164-15-697)
Supplement: Supplementary file 2 — Additional file 2: Predicted miRNA annotations. A table of all possible alignments of reads that were predicted as mature miRNAs, including information on annotation that overlapped with the read. (CSV 3 KB) [file 12864_2014_6400_MOESM2_ESM.csv]

id	query.sequence	count	seqid	query.start	query.end	query.strand	feature.type	feature.name	feature.start	feature.end	feature.strand	alignment.start	alignment.end
fc-1	CAAGGATCCATGGCCGTACC	759	scaffold_12	1548625	1548644	-	rRNA	5S_rRNA;ABRT010323384.1/1855-1747	NA	NA	NA	1	15
fc-2	CTTGTTAATGTTACCGTTAG	148	scaffold_18	446404	446423	-	intergenic	NA	NA	NA	NA	NA	NA
fc-3a	GACACCGTGGCCGAGTGGTTAAGG	2406	scaffold_10	566775	566798	+	tRNA	scaffold_10_1	566775	566855	+	1	24
fc-3a	GACACCGTGGCCGAGTGGTTAAGG	2406	scaffold_4	1479318	1479341	+	tRNA	scaffold_4_3	1479318	1479398	+	1	24
fc-3a	GACACCGTGGCCGAGTGGTTAAGG	2406	scaffold_149	1278	1301	+	tRNA	scaffold_149_1	1278	1367	+	1	24
fc-3b	GACACCGTGGCCGAGTGGTTAAGG	2406	scaffold_10	566775	566798	+	tRNA	scaffold_10_1	566775	566855	+	1	24
fc-3b	GACACCGTGGCCGAGTGGTTAAGG	2406	scaffold_4	1479318	1479341	+	tRNA	scaffold_4_3	1479318	1479398	+	1	24
fc-3b	GACACCGTGGCCGAGTGGTTAAGG	2406	scaffold_149	1278	1301	+	tRNA	scaffold_149_1	1278	1367	+	1	24
fc-4	GTTCGAGTCCCTGTATCG	163	scaffold_2	2472025	2472042	-	tRNA	scaffold_2_8	2472022	2472094	+	53	70
fc-4	GTTCGAGTCCCTGTATCG	163	scaffold_10	1706149	1706166	-	intergenic	NA	NA	NA	NA	NA	NA
fc-4	GTTCGAGTCCCTGTATCG	163	scaffold_10	1706193	1706210	+	intergenic	NA	NA	NA	NA	NA	NA
fc-4	GTTCGAGTCCCTGTATCG	163	scaffold_4	2738184	2738201	+	intergenic	NA	NA	NA	NA	NA	NA
fc-4	GTTCGAGTCCCTGTATCG	163	scaffold_4	2741614	2741631	-	intergenic	NA	NA	NA	NA	NA	NA
fc-4	GTTCGAGTCCCTGTATCG	163	scaffold_4	2741554	2741571	-	intergenic	NA	NA	NA	NA	NA	NA
fc-4	GTTCGAGTCCCTGTATCG	163	scaffold_4	2721156	2721173	+	tRNA	scaffold_4_5	2721104	2721176	+	53	70
fc-4	GTTCGAGTCCCTGTATCG	163	scaffold_10	1709408	1709425	-	intergenic	NA	NA	NA	NA	NA	NA
fc-4	GTTCGAGTCCCTGTATCG	163	scaffold_2	2457673	2457690	+	tRNA	scaffold_2_3	2457621	2457693	+	53	70
fc-4	GTTCGAGTCCCTGTATCG	163	scaffold_10	1695233	1695250	+	tRNA	scaffold_10_4	1695181	1695253	+	53	70
fc-5	CTAGTTGGTTATGACGCGG	18	scaffold_34	305847	305865	-	tRNA	scaffold_34_3	305803	305876	+	12	30
fc-5	CTAGTTGGTTATGACGCGG	18	scaffold_39	465945	465963	+	tRNA	scaffold_39_1	465934	466007	+	12	30
fc-5	CTAGTTGGTTATGACGCGG	18	scaffold_24	882056	882074	+	gene	estExt_fgenesh2_pm.C_240116	880916	882252	+	1140	1158
fc-5	CTAGTTGGTTATGACGCGG	18	scaffold_6	1062570	1062588	+	tRNA	scaffold_6_3	1062559	1062632	+	12	30
fc-6	GTGATAGTCTTGTAGTT	5875	scaffold_3	3185397	3185413	-	match	ms10928_scaffold_3_Fracy1-B-R8429-Map3_NoCat	3185405	3185484	-	-8	8
tp1	GTTTGATGTTGCGAGGA	6701	chr_7	164398	164414	-	intergenic	NA	NA	NA	NA	NA	NA
tp1	GTTTGATGTTGCGAGGA	6701	chr_17	259936	259952	+	intergenic	NA	NA	NA	NA	NA	NA
tp1	GTTTGATGTTGCGAGGA	6701	chr_17	655509	655525	+	intergenic	NA	NA	NA	NA	NA	NA
