# Supplementary material for: Global discovery and characterization of small non-coding RNAs in marine microalgae
Source: BMC Genomics. 2014 Aug 20;15(1):697. doi: 10.1186/1471-2164-15-697 (PMC4156623; doi:10.1186/1471-2164-15-697)
Supplement: Supplementary file 3 — Additional file 3: Feature count table. Summary of redundant read counts split into the different feature categories and the percentages that these features make up of the total read count. (XLSX 12 KB) [file 12864_2014_6400_MOESM3_ESM.xlsx]

## Sheet: Sheet1
	T. pseudonana		F. cylindrus
type	count	%	count	%
tRNA	886908	2.92637	1865089	20.653
rRNA	26441743	87.245	5803329	64.2631
Repetitive	561235	1.85181	146818	1.62579
Exon	894331	2.95086	260385	2.88337
Intron	456568	1.50645	76780	0.850222
Intergenic	1066667	3.51949	878182	9.72453
