# Supplementary material for: Global discovery and characterization of small non-coding RNAs in marine microalgae
Source: BMC Genomics. 2014 Aug 20;15(1):697. doi: 10.1186/1471-2164-15-697 (PMC4156623; doi:10.1186/1471-2164-15-697)
Supplement: Supplementary file 4 — Additional file 4: Probe sequences. Sequences of oligonucleotides used as probes or positive controls for the Northern blots shown in this paper. (CSV 1 KB) [file 12864_2014_6400_MOESM4_ESM.csv]

sRNA name	Probe sequence (5´to 3´)
Tp-AspGTC tRNA half	CGGGGAATCGAACCCCGGTCTC
Tp-ProTGG	ATCATACCTCTAGACCAAGTGG
Tp-TyrGTA	GCTCTACCAACTGAGCTATCAG
Tp-ProAGG	AGAATCATACCCCTAGACCAAG
Tp-HisGTG	GTCCGGGAATCGAACCCGGGACG
Tp-AspGTC tSRNA	GGCTCCGCGACGGGGAATCGA
Fc-AspGTC	TGGCTCCGTCACGGGGAATCGA
Fc-GluTTC	ATGCTAACCACCTACATCATAT
Fc3	CCTTAACCACTCGGCCACGGTGTC
Fc4	CGATACAGGGACTCGAAC
Eh-GlyGCC	GCATCATACCACTAGACCACGGTG
Eh-GluCTC	ATATCCTAACCAACTAGACTATAGG
Eh-AspGTC	CGGGTCTCGACGGTGACAGCG
Eh-ProCGG	TGGGGGGACAGCCGAGAAACGA
U6	ATCCTTGCGCAGGGGCCATGCTAA
positive control	Sequence (5´to 3´)
PC Tp-AspGTC tRNA-half	GCGGGAGACCGGGGTTCGATTCCCCGTCGCGGAG
PC Tp-PoTGG	GTCCACTTGGTCTAGAGGTATGATTCCTGCTT
PC Tp-AspGTC tSRNA	TCGATTCCCCGTCGCGGAGCC
PC Tp-TyrGTA	CTCCTGATAGCTCAGTTGGTAGAGCGACAGACTGTAG
PC Tp-ProAGG	GTCGGCTTGGTCTAGGGGTATGATTCTTCCTT
PC Tp-HisGTG	TTGCAACGTCCCGGGTTCGATTCCCGGACTGGACA
PC Fc-AspGTC	TCGATTCCCCGTGACGGAGCCA
PC Fc-GluTTC	TCCGATATGATGTAGGTGGTTAGCATACTT
PC Fc3	GACACCGTGGCCGAGTGGTTAAGG
PC Fc4	GTTCGAGTCCCTGTATCG
PC Eh-GlyGCC	GTCACCGTGGTCTAGTGGTATGATGCTC
PC Eh-GluCTC	TTCCCTATAGTCTAGTTGGTTAGGATATTCG
Eh-AspGTC	CGCTGTCACCGTCGAGACCCG
PC Eh-ProCGG	TCGTTTCTCGGCTGTCCCCCCA
