# Supplementary material for: Global discovery and characterization of small non-coding RNAs in marine microalgae
Source: BMC Genomics. 2014 Aug 20;15(1):697. doi: 10.1186/1471-2164-15-697 (PMC4156623; doi:10.1186/1471-2164-15-697)
Supplement: Supplementary file 5 — Additional file 5: tRNAscan predicted tRNAs. Output of trnascan for each organism it was run on. These results were further processed to derive the mature sequence and structures (addition of CCA motif, removal of introns), which are also listed. (CSV 87 KB) [file 12864_2014_6400_MOESM5_ESM.csv]

organism	id	seqid	start	end	strand	intron.start	intron.end	type	codon	cove.score	mature.seq	mature.structure
T. pseudonana	chr_14_2	chr_14	93908	93979	-	0	0	Arg	TCT	67.96	TCTCCTGTGGCGCAATGGTAGCGCGTCTGACTTCTAATCAGAAAGCTGTGGGTTCGAGTCCCATCTGGGGAACCA	>>>>>.>..>>>>.......<<<<.>>>>>.......<<<<<.....>>>>>.......<<<<<<.<<<<<....
T. pseudonana	chr_8_2	chr_8	648053	648148	+	38	51	Ser	AGA	68.97	GACGTCGTGGCCGAGCGGTTAAGGCGATCGACTAGAAATCGATTGGGTTTATCCCGCGTAGGTTCGAGTCCTGCCGACGTCGCCA	>>>>>>>..>>>..........<<<.>>>>>.......<<<<<.>>>.....<<<..>>>>>.......<<<<<<<<<<<<....
T. pseudonana	chr_2_5	chr_2	2179232	2179304	-	0	0	Asn	GTT	72.12	TCTCTGTTAGCTCAGTAGGCAGAGCGCGAGACTGTTAATCTTGAGGTCGAGGGTTCGATCCCCTCACGGAGAGCCA	>>>>>>>..>>>>........<<<<.>>>>>.......<<<<<.....>>>>>.......<<<<<<<<<<<<....
T. pseudonana	chr_1_8	chr_1	2919540	2919612	+	0	0	Thr	CGT	77.09	GCTGCTATAGCTCAGTTGGTAGAGCATTTCATTCGTAATGAAAAGGTCCGTGGTTCGAACCCGCGTTGCAGCTCCA	>>>>>.>..>>>>........<<<<.>>>>>.......<<<<<.....>>>>>.......<<<<<<.<<<<<....
T. pseudonana	chr_7_1	chr_7	1068390	1068463	+	0	0	Ile	AAT	82.06	GCCTTCATAGCTCAGTTGGTTAGAGCGTGGGTCTAATAAACCCAAGGTCGTGGGTTCGATCCCCATTGAGGGTACCA	>>>>>>>..>>>>.........<<<<.>>>>>.......<<<<<.....>>>>>.......<<<<<<<<<<<<....
T. pseudonana	chr_1_6	chr_1	2320413	2320493	+	0	0	Ser	CGA	68.59	GACACCGTGCCCGAGTGGTTAAGGGGGAAGATTCGAAATCTTCTGACGTTAGTCGCGCAGGTTCGAATCCTGTCGGTGTCGCCA	>>>>>>>..>>>..........<<<.>>>>>.......<<<<<.>>>....<<<..>>>>>.......<<<<<<<<<<<<....
T. pseudonana	chr_1_11	chr_1	2014897	2014968	-	0	0	Asp	GTC	73.61	TCCGCGATAGTATAGTGGCTAGTATCCCCGCCTGTCACGCGGGAGACCGGGGTTCGATTCCCCGTCGCGGAGCCA	>>>>>>>..>>>>........<<<<.>>>>>.......<<<<<....>>>>>.......<<<<<<<<<<<<....
T. pseudonana	chr_17_2	chr_17	546032	546103	-	0	0	Met	CAT	69.72	TGCTCTGTGGCGCAGAGGAAGCGTGTTGCGCTCATAACGCAAAGGTCCTAGGATCGAAACCTAGTAGAGCAACCA	>>>>>>>..>>>>.......<<<<.>>>>>.......<<<<<.....>>>>>.......<<<<<<<<<<<<....
T. pseudonana	chr_7_5	chr_7	1421289	1421361	-	0	0	Lys	CTT	79.15	GCCTGGTTAGCTCAGTTGGCAGAGCGCACGACTCTTAATCGTGTGGTCGTGGGTTCAATCCCCACATCGGGTGCCA	>>>>>>>..>>>>........<<<<.>>>>>.......<<<<<.....>>>>>.......<<<<<<<<<<<<....
T. pseudonana	chr_2_2	chr_2	1815918	1815989	+	0	0	Arg	CCT	63.96	GCGGTACTGGCGCAATGGCAGCGCGTAGCACTCCTAATGCTGAGGTTCCGGGTTCGAGTCCCGGGTATCGTTCCA	>>>>>>>..>>>>.......<<<<.>>>>>.......<<<<<.....>>>>>.......<<<<<<<<<<<<....
T. pseudonana	chr_9_2	chr_9	813661	813733	+	0	0	Trp	CCA	62.33	GACTCATTAGCTCAGTTGGCAGAGCATCGGATTCCAGACCCGAAAGTCGTCGGTTCAAGTCCGGCATGGGTCACCA	>>>>>>>..>>>>........<<<<.>>>>.........<<<<.....>>>>>.......<<<<<<<<<<<<....
T. pseudonana	chr_9_1	chr_9	210882	210953	+	0	0	Ala	TGC	76.8	GGGGGTATGGCACAGTGGTAGCGCGTCCGCTTTGCATGCGGAAAGTCCCGGGTTCGATCCCCGGTACCTCCACCA	>>>>>>>..>>.>.......<.<<.>>>>>.......<<<<<.....>>>>>.......<<<<<<<<<<<<....
T. pseudonana	chr_7_4	chr_7	1140331	1140476	+	38	110	Ala	AGC	59.88	GGGGGATTAGCTCAGTTGGTAGAGCGCGTGCTTAGCATGCACGAGGTCGGGAGTTCGATTCTCCCATTCTCCACCA	>>>>>>>..>>>>........<<<<.>>>>>.......<<<<<.....>>>>>.......<<<<<<<<<<<<....
T. pseudonana	chr_15_2	chr_15	499130	499202	-	0	0	Phe	GAA	80.15	GCTTCGATAGCTCAGTTGGGAGAGCGCAAGACTGAAGATCTTGAGGCCCCGTGTTCGATTCACGGTCGAAGCACCA	>>>>>>>..>>>>........<<<<.>>>>>.......<<<<<.....>>>>>.......<<<<<<<<<<<<....
T. pseudonana	chr_9_3	chr_9	162501	162602	-	37	66	Arg	TCG	59.54	GCTCTCGTGGCTCAATGGTAGAGCATCTGTCTTCGGAACAGAAAGTTGCGGGTTCGAGTCCCGTCGGGAGTACCA	>>>>>>>..>>>>.......<<<<.>>>>>.......<<<<<.....>>>>>.......<<<<<<<<<<<<....
T. pseudonana	chr_11a_3	chr_11a	191337	191431	-	37	57	Thr	AGT	65.83	GCTCGTGTAGCTCAGCTGGTTAGAGCATGTCATTAGACATGACAAGGTCGGTGGTTCGAATCCGCTCTCGAGCTCCA	>>>>>.>..>>>>.........<<<<.>>>>>.......<<<<<.....>>>>>.......<<<<<<.<<<<<....
T. pseudonana	chr_22_1	chr_22	1003176	1003247	+	0	0	Met	CAT	69.72	TGCTCTGTGGCGCAGAGGAAGCGTGTTGCGCTCATAACGCAAAGGTCCTAGGATCGAAACCTAGTAGAGCAACCA	>>>>>>>..>>>>.......<<<<.>>>>>.......<<<<<.....>>>>>.......<<<<<<<<<<<<....
T. pseudonana	chr_1_4	chr_1	1935038	1935109	+	0	0	Asp	GTC	73.61	TCCGCGATAGTATAGTGGCTAGTATCCCCGCCTGTCACGCGGGAGACCGGGGTTCGATTCCCCGTCGCGGAGCCA	>>>>>>>..>>>>........<<<<.>>>>>.......<<<<<....>>>>>.......<<<<<<<<<<<<....
T. pseudonana	chr_2_7	chr_2	514566	514647	-	0	0	Leu	CAA	66.12	GCATTCGTGCCCGAGCGGTCTAAGGGGTTCGACTCAAGTTCGAATGTATTCGTACTCGTGGGTTCAAATCCCACCGAATGCACCA	>>>>>>>..>>>...........<<<.>>>>>.......<<<<<..>>>..<<<...>>>>>.......<<<<<<<<<<<<....
T. pseudonana	chr_10_1	chr_10	537689	537760	+	0	0	Pro	CGG	70.94	GTCCATTTGGTCTAGAGGTATGATTCCTGCTTCGGGTGCAGGAGGTCCCGGGTTCAATCCCCGGAATGGACCCCA	>>>>>>>..>>>.........<<<.>>>>>.......<<<<<.....>>>>>.......<<<<<<<<<<<<....
T. pseudonana	chr_4_4	chr_4	905361	905445	-	37	47	Thr	AGT	74.65	GCCTCTTTAGCTCAGTTGGTTAGAGCACGTCATTAGTTATGACGAGGTCGGTGGTTCGAATCCGCCAAGAGGCTCCA	>>>>>>>..>>>>.........<<<<.>>>>>.......<<<<<.....>>>>>.......<<<<<<<<<<<<....
T. pseudonana	chr_1_9	chr_1	2370290	2370362	-	0	0	Lys	TTT	68.88	GCCTGTGTAGCTCAGTAGGAAGAGCGCCCGACTTTTAATCGTGTGGTCGTGGGTTCGAGCCCCATCACGGGTGCCA	>>>>>>>..>>>>........<<<<.>.>>>.......<<<.<.....>>>>>.......<<<<<<<<<<<<....
T. pseudonana	chr_11a_2	chr_11a	174356	174460	+	37	69	Thr	TGT	69.42	GCTAGCGTGGCGCAGTGGTAACGCATCTCACTTGTAATGAGAAGATCCCAGGTTCAATCCCTGGCGTTAGCTCCA	>>>>>>>..>>>.........<<<.>>>>>.......<<<<<.....>>>>>.......<<<<<<<<<<<<....
T. pseudonana	chr_5_3	chr_5	2200260	2200341	+	0	0	Leu	CAG	61.83	GACATCGTGGCCGAGAGGTCTAAGGCGCCAGCTTCAGGTGCTGGTCTATTCGTAGGCGCAGGTTCGAACCCTGCCGGTGTTACCA	>>>>>>>..>>>...........<<<.>>>>>.......<<<<<.>>>>..<<<<..>>>>>.......<<<<<<<<<<<<....
T. pseudonana	chr_1_3	chr_1	1934952	1935024	+	0	0	Gln	CTG	61.93	GGTCCCATAGTGTAGTTGGTTGTCACAGCGGATTCTGATTCCGCTAACCTGGGTTCGAATCCCGGTGGGACCTCCA	>>>>>>>..>>>...........<<<.>>>>>.......<<<<<....>>>>>.......<<<<<<<<<<<<....
T. pseudonana	chr_8_1	chr_8	622424	622525	+	37	66	Pro	AGG	62.03	GTCGGCTTGGTCTAGGGGTATGATTCTTCCTTAGGGTGGAAGAGGTCCCGGGTTCAATTCCCGGAGCCGACCCCA	>>>>>>>..>>>.........<<<.>>>>>.......<<<<<.....>>>>>.......<<<<<<<<<<<<....
T. pseudonana	chr_1_5	chr_1	2213266	2213349	+	0	0	Leu	TAA	61.88	GCATTCGTGGCCGAGTGGTCTAAGGCGTTGCACTTAAGATGCATTGAACATCAGTTCGCGCGAGTTCGAACCTCGTCGAATGCACCA	>>>>>>>..>>>...........<<<..>>>>.......<<<<..>>>>....<<<<..>>>>>.......<<<<<<<<<<<<....
T. pseudonana	chr_13_1	chr_13	335809	335920	-	36	75	His	GTG	62.75	GTCTAGTTGGTGAAGTGGTTATCACTTTGCATTGTTGTTGCAACGTCCCGGGTTCGATTCCCGGACTGGACACCA	>>>>>>>..>>>>........<<<<.>>>>>.......<<<<<....>>>>>.......<<<<<<<<<<<<....
T. pseudonana	chr_10_3	chr_10	77242	77321	-	0	0	Leu	TAG	73.36	GACATCGTGGCCGAGTGGTCTAAGGCGCCAGATTTAGGCTCTGGTCTTCGTTGGCGCAGGTTCAAATCCTGCCGATGTCACCA	>>>>>>>..>>>...........<<<.>>>>>.......<<<<<.>..><..<..>>>>>.......<<<<<<<<<<<<....
T. pseudonana	chr_6_6	chr_6	117558	117637	-	0	0	Leu	AAG	65.83	GACTTCGTGGCCGAGCGGTCTAAGGCGCCACGTTAAGGCCGTGGTCTTCACAGGCGCGTGTTCGAATCACGCCGAAGTCACCA	>>>>>>>..>>>...........<<<.>>>>>.......<<<<<.>>....<<..>>>>>.......<<<<<<<<<<<<....
T. pseudonana	chr_1_7	chr_1	2679908	2679997	+	39	54	Val	CAC	66.93	GCAGCGTTGGTCTAGTTGGTTATGACGCGGCCTTCACACGGCTGAGGTCCCGGGTTCGACTCCCGGATGCTGTACCA	>>>>>>>..>>>...........<<<.>>>>>.......<<<<<.....>>>>>.......<<<<<<<<<<<<....
T. pseudonana	chr_4_3	chr_4	2223710	2223781	-	0	0	Gln	TTG	71.14	TCTCTTGTAGTGAAGTGGTTATCACTGTTGACTTTGAATCAACCATCCTGGGTTCGAATCCCAGCAAGAGAACCA	>>>>>>>..>>>>........<<<<.>>>>>.......<<<<<....>>>>>.......<<<<<<<<<<<<....
T. pseudonana	chr_10_2	chr_10	242157	242271	-	37	77	Val	AAC	67.69	GCAGAGATGGTCTAGTTGGTTATGACGCGGCCTTAAAACGGCTGAGGTCCCGGGTTCGATTCCCGGTCTTTGTACCA	>>>>>>>..>>>...........<<<.>>>>>.......<<<<<.....>>>>>.......<<<<<<<<<<<<....
T. pseudonana	chr_3_1	chr_3	1135626	1135698	-	0	0	Glu	CTC	67.07	TCCGCCATGATGTAGGTGGTTATCATACTTGCCTCTCACGCAGGATACCTGGGTTCGAGTCCCAGTGGCGGAACCA	>>>>>>>..>>>...........<<<.>>>>>.......<<<<<....>>>>>.......<<<<<<<<<<<<....
T. pseudonana	chr_1_14	chr_1	701410	701482	-	0	0	Lys	TTT	68.88	GCCTGTGTAGCTCAGTAGGAAGAGCGCCCGACTTTTAATCGTGTGGTCGTGGGTTCGAGCCCCATCACGGGTGCCA	>>>>>>>..>>>>........<<<<.>.>>>.......<<<.<.....>>>>>.......<<<<<<<<<<<<....
T. pseudonana	chr_4_1	chr_4	1078353	1078424	+	0	0	Pro	AGG	71.79	GTCGGCTTGGTCTAGGGGTATGATTCTTCCTTAGGGTGGAAGAGGTCCCGGGTTCAATTCCCGGAGCCGACCCCA	>>>>>>>..>>>.........<<<.>>>>>.......<<<<<.....>>>>>.......<<<<<<<<<<<<....
T. pseudonana	chr_1_12	chr_1	1052211	1052292	-	0	0	Ser	GCT	81.44	GACATCGTGGCCGAGTGGTTAAGGCGATGGATTGCTAATCCATTGGACTTTGTCCGCGCATGTTCGAATCATGCCGATGTCGCCA	>>>>>>>..>>>..........<<<.>>>>>.......<<<<<.>>>>...<<<<..>>>>>.......<<<<<<<<<<<<....
T. pseudonana	chr_1_1	chr_1	1837498	1837570	+	0	0	Ala	AGC	76.58	GGGGGATTAGCTCAGTTGGTAGAGCGCGTGCTTAGCATGCACGAGGTCGGGAGTTCGATTCTCCCATTCTCCACCA	>>>>>>>..>>>>........<<<<.>>>>>.......<<<<<.....>>>>>.......<<<<<<<<<<<<....
T. pseudonana	chr_7_2	chr_7	1068478	1068576	+	38	63	Tyr	GTA	72.32	CTCCTGATAGCTCAGTTGGTAGAGCGACAGACTGTAGATCTGTCGGTCGTTGGTTCGATTCCGACTCGGGAGACCA	>>>>>>>..>>>>........<<<<.>>>>>.......<<<<<.....>>>>>.......<<<<<<<<<<<<....
T. pseudonana	chr_4_2	chr_4	2265458	2265529	-	0	0	Asp	GTC	73.61	TCCGCGATAGTATAGTGGCTAGTATCCCCGCCTGTCACGCGGGAGACCGGGGTTCGATTCCCCGTCGCGGAGCCA	>>>>>>>..>>>>........<<<<.>>>>>.......<<<<<....>>>>>.......<<<<<<<<<<<<....
T. pseudonana	chr_15_1	chr_15	393587	393659	+	0	0	Phe	GAA	80.15	GCTTCGATAGCTCAGTTGGGAGAGCGCAAGACTGAAGATCTTGAGGCCCCGTGTTCGATTCACGGTCGAAGCACCA	>>>>>>>..>>>>........<<<<.>>>>>.......<<<<<.....>>>>>.......<<<<<<<<<<<<....
T. pseudonana	chr_7_3	chr_7	1140331	1140403	+	0	0	Ala	AGC	76.58	GGGGGATTAGCTCAGTTGGTAGAGCGCGTGCTTAGCATGCACGAGGTCGGGAGTTCGATTCTCCCATTCTCCACCA	>>>>>>>..>>>>........<<<<.>>>>>.......<<<<<.....>>>>>.......<<<<<<<<<<<<....
T. pseudonana	chr_11a_1	chr_11a	138303	138375	+	0	0	Asn	GTT	76.04	TCTCTGTTAGCTCAGTAGGTAGAGCGCGAGACTGTTAATCTTGAGGTCGAGGGTTCGATCCCCTCACGGAGAGCCA	>>>>>>>..>>>>........<<<<.>>>>>.......<<<<<.....>>>>>.......<<<<<<<<<<<<....
T. pseudonana	chr_2_6	chr_2	1997221	1997293	-	0	0	Met	CAT	82.42	GCTCCGTTAGCTCAGTTGGTAGAGCGCAGGTCTCATAATCCTGAGGTCGTGAGTTCGATCCTCACATGGAGCACCA	>>>>>>>..>>>>........<<<<.>>>>.........<<<<.....>>>>>.......<<<<<<<<<<<<....
T. pseudonana	chr_6_5	chr_6	1904700	1904781	-	0	0	Ser	AGA	75.24	GACGTCGTGGCCGAGCGGTTAAGGCGATCGACTAGAAATCGATTGGGTTTATCCCGCGTAGGTTCGAGTCCTGCCGACGTCGCCA	>>>>>>>..>>>..........<<<.>>>>>.......<<<<<.>>>.....<<<..>>>>>.......<<<<<<<<<<<<....
T. pseudonana	chr_4_5	chr_4	252716	252787	-	0	0	Pro	TGG	71.83	GTCCACTTGGTCTAGAGGTATGATTCCTGCTTTGGGTGCAGGAGGTCCCGGGTTCAATCCCCGGAGTGGACCCCA	>>>>>>>..>>>.........<<<.>>>>>.......<<<<<.....>>>>>.......<<<<<<<<<<<<....
T. pseudonana	chr_1_2	chr_1	1838330	1838402	+	0	0	Ala	AGC	76.58	GGGGGATTAGCTCAGTTGGTAGAGCGCGTGCTTAGCATGCACGAGGTCGGGAGTTCGATTCTCCCATTCTCCACCA	>>>>>>>..>>>>........<<<<.>>>>>.......<<<<<.....>>>>>.......<<<<<<<<<<<<....
T. pseudonana	chr_6_1	chr_6	1499552	1499642	+	37	56	Gly	GCC	56.51	GCGCCAGTGGTTTAGTGGTAAAATCCAACGTTGCCATCGTTGGGCCCCGTGTTCGATTCACGGCTGGCGCACCA	>>>>>>>..>>>>.......<<<<.>>>>>.......<<<<<....>>>>>.......<<<<<<<<<<<<....
T. pseudonana	chr_1_13	chr_1	1051634	1051726	-	46	56	Ser	GCT	72.32	GACACTGTGGCCGAGTGGTTAAGGCGTTGGATTGCTACCTTAGCGTCGTTTCGATGCGAGGGTTCGAATCCCTTCGGTGTCGCCA	>>>>>>>..>>>..........<<<.>>>>>.......<<<<<.>>>>...<<<<..>>>>>.......<<<<<<<<<<<<....
T. pseudonana	chr_5_7	chr_5	214334	214414	-	0	0	Ser	TGA	73.44	GGACTCGTGCCGGAGTGGTTAACGGGGTGGACTTGAAATCCACTGGCTTAGGCCGCGCAAGTTCGAATCTTGTCGAGTCCGCCA	>>>>>>>..>>>..........<<<.>>>>>.......<<<<<.>>>>><<<<<..>>>>>.......<<<<<<<<<<<<....
T. pseudonana	chr_14_1	chr_14	17891	18004	+	38	79	His	GTG	59.15	GCTTAATTGGTGAAGTGGTTATCACTTTGCATTGTGGTTGCAACGTCCCGGGTTCGATTCCCGGATTGAGCACCA	>>>>>>>..>>>>........<<<<.>>>>>.......<<<<<....>>>>>.......<<<<<<<<<<<<....
T. pseudonana	chr_6_4	chr_6	1600637	1600709	+	0	0	Glu	TTC	63.91	TCCGATATGATGTAGGTGGTTATCATACTTGCCTTTCACGCAGGATACCTGGGTTCGAGTCCCAGTATCGGAACCA	>>>>>>>..>>>...........<<<.>>>>>.......<<<<<....>>>>>.......<<<<<<<<<<<<....
T. pseudonana	chr_17_1	chr_17	104619	104691	+	0	0	Lys	CTT	79.15	GCCTGGTTAGCTCAGTTGGCAGAGCGCACGACTCTTAATCGTGTGGTCGTGGGTTCAATCCCCACATCGGGTGCCA	>>>>>>>..>>>>........<<<<.>>>>>.......<<<<<.....>>>>>.......<<<<<<<<<<<<....
T. pseudonana	chr_5_2	chr_5	961550	961623	+	0	0	Ile	AAT	82.06	GCCTTCATAGCTCAGTTGGTTAGAGCGTGGGTCTAATAAACCCAAGGTCGTGGGTTCGATCCCCATTGAGGGTACCA	>>>>>>>..>>>>.........<<<<.>>>>>.......<<<<<.....>>>>>.......<<<<<<<<<<<<....
T. pseudonana	chr_11a_4	chr_11a	170215	170287	-	0	0	Asn	GTT	76.04	TCTCTGTTAGCTCAGTAGGTAGAGCGCGAGACTGTTAATCTTGAGGTCGAGGGTTCGATCCCCTCACGGAGAGCCA	>>>>>>>..>>>>........<<<<.>>>>>.......<<<<<.....>>>>>.......<<<<<<<<<<<<....
T. pseudonana	chr_5_8	chr_5	70377	70447	-	0	0	Gly	TCC	70.18	GCGCCGATGGTGTAGTGGTAACATAAATGCCTTCCAAGCATTTGCCCTGGGTTCGATTCCCGGTCGGCGCACCA	>>>>>>>..>>>>.......<<<<.>>>>>.......<<<<<....>>>>>.......<<<<<<<<<<<<....
T. pseudonana	chr_5_4	chr_5	1038366	1038439	-	0	0	Ile	AAT	82.06	GCCTTCATAGCTCAGTTGGTTAGAGCGTGGGTCTAATAAACCCAAGGTCGTGGGTTCGATCCCCATTGAGGGTACCA	>>>>>>>..>>>>.........<<<<.>>>>>.......<<<<<.....>>>>>.......<<<<<<<<<<<<....
T. pseudonana	chr_23_1	chr_23	402771	402843	+	0	0	Met	CAT	82.42	GCTCCGTTAGCTCAGTTGGTAGAGCGCAGGTCTCATAATCCTGAGGTCGTGAGTTCGATCCTCACATGGAGCACCA	>>>>>>>..>>>>........<<<<.>>>>.........<<<<.....>>>>>.......<<<<<<<<<<<<....
T. pseudonana	chr_5_6	chr_5	365020	365090	-	0	0	Gly	TCC	70.18	GCGCCGATGGTGTAGTGGTAACATAAATGCCTTCCAAGCATTTGCCCTGGGTTCGATTCCCGGTCGGCGCACCA	>>>>>>>..>>>>.......<<<<.>>>>>.......<<<<<....>>>>>.......<<<<<<<<<<<<....
T. pseudonana	chr_6_3	chr_6	1503523	1503595	+	0	0	Glu	TTC	63.91	TCCGATATGATGTAGGTGGTTATCATACTTGCCTTTCACGCAGGATACCTGGGTTCGAGTCCCAGTATCGGAACCA	>>>>>>>..>>>...........<<<.>>>>>.......<<<<<....>>>>>.......<<<<<<<<<<<<....
T. pseudonana	chr_17_3	chr_17	500928	500999	-	0	0	Val	TAC	69.11	GTTCCATTAGATCAGTGGTAGATCGTTTCGTTTACACCGAAAAGGTCATCGGTTCGAACCCGGTATGGAACACCA	>>>>>>>..>>>>.......<<<<.>>>>>.......<<<<<.....>>>>>.......<<<<<<<<<<<<....
T. pseudonana	chr_2_8	chr_2	26717	26787	-	0	0	Pseudo	GCA	27.77	ACTTCGTTAGCTCATAGGATAGAGCATCGTCAGCAATGACAATGAAGTTGGTTCAACTCCAACACGAAGTGCCA	>>>>>>>..>>>>........<<<<.>.>>>......<<<.<....>>>>>.......<<<<<<<<<<<<....
T. pseudonana	chr_7_6	chr_7	571410	571521	-	37	74	Val	AAC	70.28	GCAGAGATGGTCTAGTTGGTTATGACGCGGCCTTAAGTCGGCTGAGGTCCCGGGTTCGATTCCCGGTCTTTGTACCA	>>>>>>>..>>>...........<<<.>>>>>.......<<<<<.....>>>>>.......<<<<<<<<<<<<....
T. pseudonana	chr_6_2	chr_6	1499649	1499721	+	0	0	Glu	CTC	67.07	TCCGCCATGATGTAGGTGGTTATCATACTTGCCTCTCACGCAGGATACCTGGGTTCGAGTCCCAGTGGCGGAACCA	>>>>>>>..>>>...........<<<.>>>>>.......<<<<<....>>>>>.......<<<<<<<<<<<<....
T. pseudonana	chr_2_1	chr_2	509967	510048	+	0	0	Leu	CAA	66.12	GCATTCGTGCCCGAGCGGTCTAAGGGGTTCGACTCAAGTTCGAATGTATTCGTACTCGTGGGTTCAAATCCCACCGAATGCACCA	>>>>>>>..>>>...........<<<.>>>>>.......<<<<<..>>>..<<<...>>>>>.......<<<<<<<<<<<<....
T. pseudonana	chr_2_4	chr_2	2311274	2311346	+	0	0	Glu	CTC	67.07	TCCGCCATGATGTAGGTGGTTATCATACTTGCCTCTCACGCAGGATACCTGGGTTCGAGTCCCAGTGGCGGAACCA	>>>>>>>..>>>...........<<<.>>>>>.......<<<<<....>>>>>.......<<<<<<<<<<<<....
T. pseudonana	chr_5_1	chr_5	57029	57099	+	0	0	Gly	TCC	70.18	GCGCCGATGGTGTAGTGGTAACATAAATGCCTTCCAAGCATTTGCCCTGGGTTCGATTCCCGGTCGGCGCACCA	>>>>>>>..>>>>.......<<<<.>>>>>.......<<<<<....>>>>>.......<<<<<<<<<<<<....
T. pseudonana	chr_5_5	chr_5	1038244	1038341	-	37	61	Tyr	GTA	68.92	CTCCTGATAGCTCAGTTGGTAGAGCGACAGACTGTACATCTGTCAGTCGTTGGTTCGATTCCGACTCGGGAGACCA	>>>>>>>..>>>>........<<<<.>>>>>.......<<<<<.....>>>>>.......<<<<<<<<<<<<....
T. pseudonana	chr_1_10	chr_1	2014982	2015054	-	0	0	Gln	CTG	69.8	GGTCCCATAGTGTAGTTGGTTATCACAGCGGATTCTGATTCCGCTAACCTGGGTTCGAATCCCGGTGGGACCTCCA	>>>>>>>..>>>...........<<<.>>>>>.......<<<<<....>>>>>.......<<<<<<<<<<<<....
T. pseudonana	chr_2_3	chr_2	2311187	2311269	+	37	48	Gly	GCC	54.28	GCGCCAGTGGTTTAGTGGTAAAATCCAACGTTGCCATCGTTGGGCCCCGTGTTCGATTCACGGCTGGCGCACCA	>>>>>>>..>>>>.......<<<<.>>>>>.......<<<<<....>>>>>.......<<<<<<<<<<<<....
T. pseudonana	chr_22_2	chr_22	1003258	1003350	+	37	57	Ala	CGC	69.34	GGGGGTGTAGTTCAGTGGTAGAACGCTCGCTTCGCATGCGAGAAGTCGGGGGTTCGATTCCCCTCACCTCCACCA	>>>>>>>..>>>>.......<<<<.>>>>>.......<<<<<.....>>>>>.......<<<<<<<<<<<<....
F. cylindrus	scaffold_26_2	scaffold_26	167890	167961	-	0	0	Asp	GTC	72.46	TCCGTCATAGTATAGTGGCTAGTATCCCCGCCTGTCACGCGGGAGACCGGGGTTCGATTCCCCGTGACGGAGCCA	>>>>>>>..>>>>........<<<<.>>>>>.......<<<<<....>>>>>.......<<<<<<<<<<<<....
F. cylindrus	scaffold_17_1	scaffold_17	286906	286989	+	38	48	Tyr	GTA	74.45	CTCGTCGTAGCTCAGTTGGTAGAGCGGTGGACTGTAGATCCATCGGTCACTGGTTCGATTCCGGTCGACGAGACCA	>>>>>>>..>>>>........<<<<.>>>>>.......<<<<<.....>>>>>.......<<<<<<<<<<<<....
F. cylindrus	scaffold_1_3	scaffold_1	3949151	3949222	+	0	0	Met	CAT	71.24	AGCTCAGTAGCTCAGAGGCAGAGTGTTGGGCTCATAACCCAAAGGTCCGTGGATCGAAACCACGCTGAGCTACCA	>>>>>>>..>>>>.......<<<<.>>>>>.......<<<<<.....>>>>>.......<<<<<<<<<<<<....
F. cylindrus	scaffold_24_2	scaffold_24	632093	632174	-	0	0	Ser	AGA	76.56	GACACCGTGGCCGAGCGGTTAAGGCGATTGACTAGAAATCAATTGGGTTTATCCCGCGTAGGTTCGAGTCCTGCCGGTGTCGCCA	>>>>>>>..>>>..........<<<.>>>>>.......<<<<<.>>>.....<<<..>>>>>.......<<<<<<<<<<<<....
F. cylindrus	scaffold_3_3	scaffold_3	1115823	1115895	+	0	0	Lys	TTT	74.75	ACCCGGTTAGCTCAGTTGGAAGAGCGCTCGACTTTTAATCGTGTGGTCATGGGTTCAATCCCCATATCGGGTGCCA	>>>>>>>..>>>>........<<<<.>.>>>.......<<<.<.....>>>>>.......<<<<<<<<<<<<....
F. cylindrus	scaffold_38_2	scaffold_38	473409	473481	+	0	0	Lys	TTT	67.59	ACCCGGTTAGCTCAGTTGGAAGAGCGCTCGACTTTTAATCGTGTGGTCGAGGGTTCAGTCCCCTCATCGGGTGCCA	>>>>>>>..>>>>........<<<<.>.>>>.......<<<.<.....>>>>>.......<<<<<<<<<<<<....
F. cylindrus	scaffold_34_2	scaffold_34	326361	326434	+	0	0	Ile	AAT	80.93	GCTTTCGTAGCTCAGTTGGTTAGAGCGTGGGTCTAATAAACCCAAGGTCGTGGGTTCGACCCCCACCGAGAGTACCA	>>>>>>>..>>>>.........<<<<.>>>>>.......<<<<<.....>>>>>.......<<<<<<<<<<<<....
F. cylindrus	scaffold_71_1	scaffold_71	200949	201020	+	0	0	Met	CAT	71.24	AGCTCAGTAGCTCAGAGGCAGAGTGTTGGGCTCATAACCCAAAGGTCCGTGGATCGAAACCACGCTGAGCTACCA	>>>>>>>..>>>>.......<<<<.>>>>>.......<<<<<.....>>>>>.......<<<<<<<<<<<<....
F. cylindrus	scaffold_28_3	scaffold_28	251131	251202	-	0	0	Asp	GTC	72.46	TCCGTCATAGTATAGTGGCTAGTATCCCCGCCTGTCACGCGGGAGACCGGGGTTCGATTCCCCGTGACGGAGCCA	>>>>>>>..>>>>........<<<<.>>>>>.......<<<<<....>>>>>.......<<<<<<<<<<<<....
F. cylindrus	scaffold_63_1	scaffold_63	131525	131628	+	38	59	Ser	GCT	74.99	GACAACGTGGCCGAGTGGTTAAGGCGATGGATTGCTAATCCATTGCACTTTGTGCGCGTAGGTTCGAATCCTACCGTTGTCGCCA	>>>>>>>..>>>..........<<<.>>>>>.......<<<<<.>>>>...<<<<..>>>>>.......<<<<<<<<<<<<....
F. cylindrus	scaffold_41_1	scaffold_41	547063	547146	+	38	48	Tyr	GTA	74.59	CTCGTCGTAGCTCAGTTGGTAGAGCGGTGGACTGTAGATCCATCGGTCACTGGTTCGATTCCGGTCGACGAGACCA	>>>>>>>..>>>>........<<<<.>>>>>.......<<<<<.....>>>>>.......<<<<<<<<<<<<....
F. cylindrus	scaffold_11_2	scaffold_11	252565	252637	-	0	0	Trp	CCA	73.26	GGTTCCATAGCTCAGTTGGTAGAGCATCGGATTCCAGACCCGAAGGTCGTGGGTTCAAGTCCCGCTGGGATCACCA	>>>>>>>..>>>>........<<<<.>>>>.........<<<<.....>>>>>.......<<<<<<<<<<<<....
F. cylindrus	scaffold_2_1	scaffold_2	436952	437038	+	0	0	SeC	TCA	24.2	GTGTGCATGATATAGCCTGGTGGTTATTACAGGCTTCAAACTTGTAGACGGCTAACGCCGTAGTTGTTCGATTCAACCTTGCGCACGCCA	>>>>>>>..>>>............<<<.>>>>>.......<<<<<.>.>>.....<<.<..>>>>>.......<<<<.<<<<<<<<....
F. cylindrus	scaffold_28_1	scaffold_28	307683	307754	+	0	0	Arg	CCT	62.7	GCCCATCTGGCGCAATGGTAGCGCGTGAGACTCCTAATCTTGAGGTTTCGGGTTCAAGTCCCGAGTTGGGTTCCA	>>>>>.>..>>>>.......<<<<.>>>>>.......<<<<<.....>>>>>.......<<<<<<.<<<<<....
F. cylindrus	scaffold_9_4	scaffold_9	1032683	1032755	+	0	0	Lys	CTT	83.6	GCCGAATTAGCTCAGTTGGTAGAGCGCACGACTCTTAATCGTGTGGTCGAGGGTTCGATCCCCTCATTCGGTGCCA	>>>>>>>..>>>>........<<<<.>>>>>.......<<<<<.....>>>>>.......<<<<<<<<<<<<....
F. cylindrus	scaffold_38_4	scaffold_38	320140	320210	-	0	0	Gly	TCC	71.85	GCATCATTAGTTTAGTGGTAAAATATCTGCCTTCCAAGCAGATGTCCCGAGTTCGATTCCCGGATGATGCACCA	>>>>>>>..>>>>.......<<<<.>>>>>.......<<<<<....>>>.>.......<.<<<<<<<<<<....
F. cylindrus	scaffold_2_3	scaffold_2	2457621	2457693	+	0	0	Glu	TTC	62.31	TCCGATATGATGTAGGTGGTTAGCATACTTGCCTTTCACGCAGGATACCAGGGTTCGAGTCCCTGTATCGGAACCA	>>>>>>>..>>>>.........<<<<.>>>>>.......<<<<<....>>>>>.......<<<<<<<<<<<<....
F. cylindrus	scaffold_9_6	scaffold_9	2090724	2090797	+	0	0	Thr	AGT	75.79	GCTTCTTTAGCTCAGTTGGTTAGAGCATTTCATTAGTAATGAAAAGGTCCGCAGTTCGACTCTGCGAAGAAGCTCCA	>>>>>>>..>>>>.........<<<<.>>>>>.......<<<<<.....>>>>>.......<<<<<<<<<<<<....
F. cylindrus	scaffold_1_13	scaffold_1	506558	506629	-	0	0	Pro	TGG	70.34	GTCCGATTGGTCTAGAGGCATGATTCCTGCTTTGGGTGCAGGAGGTCCCGGGTTCGATTCCCGGATCGGACCCCA	>>>>>>>..>>>.........<<<.>>>>>.......<<<<<.....>>>>>.......<<<<<<<<<<<<....
F. cylindrus	scaffold_90_2	scaffold_90	154449	154519	-	0	0	Gly	TCC	71.85	GCATCATTAGTTTAGTGGTAAAATATCTGCCTTCCAAGCAGATGTCCCGAGTTCGATTCCCGGATGATGCACCA	>>>>>>>..>>>>.......<<<<.>>>>>.......<<<<<....>>>.>.......<.<<<<<<<<<<....
F. cylindrus	scaffold_12_3	scaffold_12	358751	358825	-	0	0	Val	AAC	34.42	GCAGAGGTGGTCTAGATGTTTATGACGCACCTTTAACACAGCTGAGGACGGGGGTTCGATTCCCCTCCATGTACGCCA	>.>.>>>..>>>...........<<<.>>.>>.......<<.<<.....>>>>>.......<<<<<<<.<.<.<....
F. cylindrus	scaffold_4_8	scaffold_4	1913122	1913205	-	0	0	Leu	TAA	67.23	GCATTCTTGCCCGAGTTGGTCTAAGGGGTTGCACTTAAGATGCACTATACGTTGTATGCGGGGGTTCGAATCCCCCAGAATGCACCA	>>>>>>>..>>>............<<<..>>>>.......<<<<..>>>>...<<<<..>>>>>.......<<<<<<<<<<<<....
F. cylindrus	scaffold_36_1	scaffold_36	459901	459973	-	0	0	Lys	TTT	75.51	ACCCGGTTAGCTCAGTTGGAAGAGCGCTCGACTTTTAATCGTGTGGTCGAGGGTTCAATCCCCTCATCGGGTGCCA	>>>>>>>..>>>>........<<<<.>.>>>.......<<<.<.....>>>>>.......<<<<<<<<<<<<....
F. cylindrus	scaffold_34_3	scaffold_34	305803	305876	-	0	0	Val	AAC	64.59	GCAGAGGTGGTCTAGTTGGTTATGACGCGGCTTTAACACAGCTGAGGTCGGGGGTTCGATTCCCCTCCACTGTACCA	>>>>.>>..>>>...........<<<.>>>>>.......<<<<<.....>>>>>.......<<<<<<<.<<<<....
F. cylindrus	scaffold_20_2	scaffold_20	592121	592204	-	37	47	Tyr	GTA	73.96	CTCGTCGTAGCTCAGTTGGTAGAGCGGTGGACTGTAAATCCATCGGTCACTGGTTCGATTCCGGTCGACGAGACCA	>>>>>>>..>>>>........<<<<.>>>>>.......<<<<<.....>>>>>.......<<<<<<<<<<<<....
F. cylindrus	scaffold_15_3	scaffold_15	1029399	1029469	+	0	0	Gly	GCC	58.54	GCACTATTGGTTTAGTGGTAAAATCCAACGTTGCCATCGTTGGGCCCCCAGTTCGATTCTGGGATAGTGCACCA	>>>>>>>..>>>>.......<<<<.>>>>>.......<<<<<....>>>>>.......<<<<<<<<<<<<....
F. cylindrus	scaffold_19_2	scaffold_19	621592	621663	+	0	0	Pro	AGG	66.13	GTCCACTTGGTCTAGGGGCATGATTCATCCTTAGGGTGGATGAGGTCCGGGGTTCGATTCCCCGAGTGGACCCCA	>>>>>>>..>>>.........<<<.>>>>>.......<<<<<.....>>>>>.......<<<<<<<<<<<<....
F. cylindrus	scaffold_29_1	scaffold_29	35248	35319	+	0	0	Gln	TTG	67.49	TCTCTTATAGTGAAGTGGTTATCACTCTTGACTTTGAATCAAGCATCCGGCGTTCGAATCGCCGTAAGAGAACCA	>>>>>>>..>>>>........<<<<.>>>>>.......<<<<<....>>>>>.......<<<<<<<<<<<<....
F. cylindrus	scaffold_9_9	scaffold_9	1006611	1006682	-	0	0	Gln	TTG	68.35	TCTCTTATAGTGAAGTGGTTATCACTCTTGACTTTGAATCAAGCATCCTGCGTTCGAATCGCAGTAAGAGAACCA	>>>>>>>..>>>>........<<<<.>>>>>.......<<<<<....>>>>>.......<<<<<<<<<<<<....
F. cylindrus	scaffold_30_2	scaffold_30	261270	261342	-	0	0	Val	TAC	72.23	GCTTTCGTGGTCTAGGGGTGATGACGTCTCCTTTACACGGAGAAGATCGTGGGTTCGATTCCCACCGAGAGTACCA	>>>>>>>..>>>..........<<<.>>>>>.......<<<<<.....>>>>>.......<<<<<<<<<<<<....
F. cylindrus	scaffold_6_3	scaffold_6	1062559	1062632	+	0	0	Val	AAC	64.59	GCAGAGGTGGTCTAGTTGGTTATGACGCGGCTTTAACACAGCTGAGGTCGGGGGTTCGATTCCCCTCCACTGTACCA	>>>>.>>..>>>...........<<<.>>>>>.......<<<<<.....>>>>>.......<<<<<<<.<<<<....
F. cylindrus	scaffold_39_1	scaffold_39	465934	466007	+	0	0	Val	AAC	64.59	GCAGAGGTGGTCTAGTTGGTTATGACGCGGCTTTAACACAGCTGAGGTCGGGGGTTCGATTCCCCTCCACTGTACCA	>>>>.>>..>>>...........<<<.>>>>>.......<<<<<.....>>>>>.......<<<<<<<.<<<<....
F. cylindrus	scaffold_2_8	scaffold_2	2472022	2472094	-	0	0	Glu	TTC	62.31	TCCGATATGATGTAGGTGGTTAGCATACTTGCCTTTCACGCAGGATACCAGGGTTCGAGTCCCTGTATCGGAACCA	>>>>>>>..>>>>.........<<<<.>>>>>.......<<<<<....>>>>>.......<<<<<<<<<<<<....
F. cylindrus	scaffold_15_9	scaffold_15	81242	81313	-	0	0	Pro	TGG	70.34	GTCCGATTGGTCTAGAGGCATGATTCCTGCTTTGGGTGCAGGAGGTCCCGGGTTCGATTCCCGGATCGGACCCCA	>>>>>>>..>>>.........<<<.>>>>>.......<<<<<.....>>>>>.......<<<<<<<<<<<<....
F. cylindrus	scaffold_149_1	scaffold_149	1278	1367	+	38	54	Pseudo	CGA	25.11	GACACCGTGGCCGAGTGGTTAAGGCGACAGATTCGAAGTCCATAGATTGCGCAGGTTCGAGTCGTTCCTGTCGCCA	>>>>..>..>>>..........<<<.>..>>.......<<..<.......>.>.>.......<.<.<<<<<<....
F. cylindrus	scaffold_6_1	scaffold_6	121403	121475	+	0	0	Asn	GTT	75.85	GGATGATTAGCTCAGTTGGTAGAGCGTGCGACTGTTAATCGCAAGGCCACCGGTTCGACCCCGGTATCGTCCGCCA	>>>>>>>..>>>>........<<<<.>>>>>.......<<<<<.....>>>>>.......<<<<<<<<<<<<....
F. cylindrus	scaffold_13_1	scaffold_13	376310	376384	-	0	0	Pseudo	AAC	33.67	GCAGAGGTGGTTTAGATGTTTATGACGCGCCTTTAACACAGCTGAGGTCGGGGGTTCGATTCCCCTCCATGTACGCCA	>.>.>>>..>>>...........<<<.>>.>>.......<<.<<.....>>>>>.......<<<<<<<.<.<.<....
F. cylindrus	scaffold_15_2	scaffold_15	487349	487420	+	0	0	Asp	GTC	72.46	TCCGTCATAGTATAGTGGCTAGTATCCCCGCCTGTCACGCGGGAGACCGGGGTTCGATTCCCCGTGACGGAGCCA	>>>>>>>..>>>>........<<<<.>>>>>.......<<<<<....>>>>>.......<<<<<<<<<<<<....
F. cylindrus	scaffold_24_1	scaffold_24	365285	365356	+	0	0	Pro	TGG	70.34	GTCCGATTGGTCTAGAGGCATGATTCCTGCTTTGGGTGCAGGAGGTCCCGGGTTCGATTCCCGGATCGGACCCCA	>>>>>>>..>>>.........<<<.>>>>>.......<<<<<.....>>>>>.......<<<<<<<<<<<<....
F. cylindrus	scaffold_4_3	scaffold_4	1479318	1479398	+	0	0	Ser	TGA	81.27	GACACCGTGGCCGAGTGGTTAAGGCGATGGACTTGAAATCCATTGGGATTTCCCGCGTAGGTTCGAACCCTGCCGGTGTCGCCA	>>>>>>>..>>>..........<<<.>>>>>.......<<<<<..>>.....<<..>>>>>.......<<<<<<<<<<<<....
F. cylindrus	scaffold_9_2	scaffold_9	491700	491772	+	0	0	Ala	AGC	78	GGGGAATTGGCGCAGTTGGTAGCGCGTGTCCTTAGCATGGACAAGGTCGCCGGTTCGATTCCGGCATTCTCCACCA	>>>>>>>..>>>>........<<<<.>>>>>.......<<<<<.....>>>>>.......<<<<<<<<<<<<....
F. cylindrus	scaffold_85_1	scaffold_85	93453	93525	+	0	0	Ala	AGC	74.08	GGGGAATTGGCGCAGTTGGCAGCGCGTGTCCTTAGCATGGACAAGGTCGCCGGTTCGATTCCGGCATTCTCCACCA	>>>>>>>..>>>>........<<<<.>>>>>.......<<<<<.....>>>>>.......<<<<<<<<<<<<....
F. cylindrus	scaffold_63_3	scaffold_63	278191	278263	+	0	0	Lys	CTT	83.6	GCCGAATTAGCTCAGTTGGTAGAGCGCACGACTCTTAATCGTGTGGTCGAGGGTTCGATCCCCTCATTCGGTGCCA	>>>>>>>..>>>>........<<<<.>>>>>.......<<<<<.....>>>>>.......<<<<<<<<<<<<....
F. cylindrus	scaffold_19_1	scaffold_19	491614	491686	+	0	0	Val	TAC	72.23	GCTTTCGTGGTCTAGGGGTGATGACGTCTCCTTTACACGGAGAAGATCGTGGGTTCGATTCCCACCGAGAGTACCA	>>>>>>>..>>>..........<<<.>>>>>.......<<<<<.....>>>>>.......<<<<<<<<<<<<....
F. cylindrus	scaffold_6_6	scaffold_6	137083	137153	-	0	0	Gly	GCC	58.54	GCACTATTGGTTTAGTGGTAAAATCCAACGTTGCCATCGTTGGGCCCCCAGTTCGATTCTGGGATAGTGCACCA	>>>>>>>..>>>>.......<<<<.>>>>>.......<<<<<....>>>>>.......<<<<<<<<<<<<....
F. cylindrus	scaffold_86_1	scaffold_86	94276	94355	-	0	0	Leu	AAG	58.57	GACTTTGTGGCCGAGCGGTCTAAGGCGCAACGTTAAGGCCGTTGTCTTAATTGGCGGGGGTTCGAATCCCCTCGAAGTCACCA	>>>>>>>..>>>...........<<<.>>>>>.......<<<<<.>......<..>>>>>.......<<<<<<<<<<<<....
F. cylindrus	scaffold_47_1	scaffold_47	294141	294236	+	38	60	Met	CAT	62.48	GCCCGTTTAGCTCAGTAGGCAGAGCGTTCGTCTCATAAGCGAAAGGCCGTCAGTTCGATCCTGACAGTGGGCACCA	>>>>>>>..>>>>........<<<<.>>>>>.......<<<<<.....>>>>>.......<<<<<<<<<<<<....
F. cylindrus	scaffold_4_1	scaffold_4	395358	395429	+	0	0	Arg	TCT	76.08	TTCTGTGTGGCGCAATGGCAGCGCGTCTGACTTCTAATCAGAAGGTTACGGGTTCGAGTCCCGTCATGGAAACCA	>>>>>>>..>>>>.......<<<<.>>>>>.......<<<<<.....>>>>>.......<<<<<<<<<<<<....
F. cylindrus	scaffold_63_5	scaffold_63	249396	249467	-	0	0	Gln	TTG	68.35	TCTCTTATAGTGAAGTGGTTATCACTCTTGACTTTGAATCAAGCATCCTGCGTTCGAATCGCAGTAAGAGAACCA	>>>>>>>..>>>>........<<<<.>>>>>.......<<<<<....>>>>>.......<<<<<<<<<<<<....
F. cylindrus	scaffold_91_1	scaffold_91	44844	44923	+	0	0	Leu	AAG	58.57	GACTTTGTGGCCGAGCGGTCTAAGGCGCAACGTTAAGGCCGTTGTCTTAATTGGCGGGGGTTCGAATCCCCTCGAAGTCACCA	>>>>>>>..>>>...........<<<.>>>>>.......<<<<<.>......<..>>>>>.......<<<<<<<<<<<<....
F. cylindrus	scaffold_10_4	scaffold_10	1695181	1695253	+	0	0	Glu	TTC	62.31	TCCGATATGATGTAGGTGGTTAGCATACTTGCCTTTCACGCAGGATACCAGGGTTCGAGTCCCTGTATCGGAACCA	>>>>>>>..>>>>.........<<<<.>>>>>.......<<<<<....>>>>>.......<<<<<<<<<<<<....
F. cylindrus	scaffold_3_6	scaffold_3	1150433	1150514	-	0	0	Ser	GCT	77.08	GACAATGTGGCCGAGTGGTTAAGGCGAGAGATTGCTAATCTCTTGCACTTTGTGCGCGTAGGTTCGAATCCTATCATTGTCGCCA	>>>>>>>..>>>..........<<<.>>>>>.......<<<<<.>>>>...<<<<..>>>>>.......<<<<<<<<<<<<....
F. cylindrus	scaffold_32_3	scaffold_32	415343	415413	-	0	0	Gly	GCC	58.54	GCACTATTGGTTTAGTGGTAAAATCCAACGTTGCCATCGTTGGGCCCCCAGTTCGATTCTGGGATAGTGCACCA	>>>>>>>..>>>>.......<<<<.>>>>>.......<<<<<....>>>>>.......<<<<<<<<<<<<....
F. cylindrus	scaffold_1_9	scaffold_1	3311936	3312018	-	0	0	Leu	CAA	68.25	GCATCTTTGCCCGAGTTGGTCTAAGGGGCTCGACTCAAGTTCGAGTATTTTCGAATGCGTGGGTTCGAATCCCACAGGATGCACCA	>>>>>>>..>>>............<<<.>>>>>.......<<<<<.>>>>..<<<<..>>>>>.......<<<<<<<<<<<<....
F. cylindrus	scaffold_46_1	scaffold_46	375631	375714	+	0	0	Leu	TAA	67.23	GCATTCTTGCCCGAGTTGGTCTAAGGGGTTGCACTTAAGATGCACTATACGTTGTATGCGGGGGTTCGAATCCCCCAGAATGCACCA	>>>>>>>..>>>............<<<..>>>>.......<<<<..>>>>...<<<<..>>>>>.......<<<<<<<<<<<<....
F. cylindrus	scaffold_15_7	scaffold_15	637830	637901	-	0	0	Arg	ACG	60.62	GTCCTGTTGGCCCAACGGCAAGGCGTCTGACTACGAATCAGAAGATTCTGGGTTCGATTCCCAGGCGGGATTCCA	>>>>>>>..>>>.........<<<.>>>>>.......<<<<<.....>>>>>.......<<<<<<<<<<<<....
F. cylindrus	scaffold_18_1	scaffold_18	807538	807609	-	0	0	Asp	GTC	72.46	TCCGTCATAGTATAGTGGCTAGTATCCCCGCCTGTCACGCGGGAGACCGGGGTTCGATTCCCCGTGACGGAGCCA	>>>>>>>..>>>>........<<<<.>>>>>.......<<<<<....>>>>>.......<<<<<<<<<<<<....
F. cylindrus	scaffold_2_6	scaffold_2	3331567	3331639	+	0	0	Ala	AGC	74.08	GGGGAATTGGCGCAGTTGGCAGCGCGTGTCCTTAGCATGGACAAGGTCGCCGGTTCGATTCCGGCATTCTCCACCA	>>>>>>>..>>>>........<<<<.>>>>>.......<<<<<.....>>>>>.......<<<<<<<<<<<<....
F. cylindrus	scaffold_10_1	scaffold_10	566775	566855	+	0	0	Ser	TGA	81.27	GACACCGTGGCCGAGTGGTTAAGGCGATGGACTTGAAATCCATTGGGATTTCCCGCGTAGGTTCGAACCCTGCCGGTGTCGCCA	>>>>>>>..>>>..........<<<.>>>>>.......<<<<<..>>.....<<..>>>>>.......<<<<<<<<<<<<....
F. cylindrus	scaffold_1_11	scaffold_1	1844821	1844893	-	0	0	Asn	GTT	75.85	GGATGATTAGCTCAGTTGGTAGAGCGTGCGACTGTTAATCGCAAGGCCACCGGTTCGACCCCGGTATCGTCCGCCA	>>>>>>>..>>>>........<<<<.>>>>>.......<<<<<.....>>>>>.......<<<<<<<<<<<<....
F. cylindrus	scaffold_33_2	scaffold_33	484232	484304	-	0	0	Lys	TTT	74.75	ACCCGGTTAGCTCAGTTGGAAGAGCGCTCGACTTTTAATCGTGTGGTCATGGGTTCAATCCCCATATCGGGTGCCA	>>>>>>>..>>>>........<<<<.>.>>>.......<<<.<.....>>>>>.......<<<<<<<<<<<<....
F. cylindrus	scaffold_56_2	scaffold_56	41844	41923	+	0	0	Leu	TAG	69.69	GAATTCGTGGCCGAGTGGTCTAAGGCGCCAGATTTAGGCTCTGGTCTTCGTTGGCAGGGGTTCGAATCCCCTCGAATTCACCA	>>>>>>>..>>>...........<<<.>>>>>.......<<<<<.>..><..<..>>>>>.......<<<<<<<<<<<<....
F. cylindrus	scaffold_21_2	scaffold_21	773924	773995	-	0	0	Arg	TCT	80	TTCTGTGTGGCGCAATGGTAGCGCGTCTGACTTCTAATCAGAAGGTTACGGGTTCGAGTCCCGTCATGGAAACCA	>>>>>>>..>>>>.......<<<<.>>>>>.......<<<<<.....>>>>>.......<<<<<<<<<<<<....
F. cylindrus	scaffold_2_4	scaffold_2	2468298	2468370	+	0	0	Glu	CTC	63.19	TCCGATATGATGTAGGTGGTTAGCATACTTGCCTCTCACGCAGGATACCGGGGTTCGAGTCCCCGTATCGGAACCA	>>>>>>>..>>>>.........<<<<.>>>>>.......<<<<<....>>>>>.......<<<<<<<<<<<<....
F. cylindrus	scaffold_1_4	scaffold_1	4005457	4005530	+	0	0	Thr	AGT	75.79	GCTTCTTTAGCTCAGTTGGTTAGAGCATTTCATTAGTAATGAAAAGGTCCGCAGTTCGACTCTGCGAAGAAGCTCCA	>>>>>>>..>>>>.........<<<<.>>>>>.......<<<<<.....>>>>>.......<<<<<<<<<<<<....
F. cylindrus	scaffold_4_6	scaffold_4	2754424	2754496	+	0	0	Phe	GAA	80.89	GCCTCGATAGCTCAGTTGGGAGAGCGTCAGACTGAAGATCTGAAGGCCCTGTGTTCGATTCACAGTCGAGGCACCA	>>>>>>>..>>>>........<<<<.>>>>>.......<<<<<.....>>>>>.......<<<<<<<<<<<<....
F. cylindrus	scaffold_28_2	scaffold_28	342294	342365	-	0	0	Asp	GTC	72.46	TCCGTCATAGTATAGTGGCTAGTATCCCCGCCTGTCACGCGGGAGACCGGGGTTCGATTCCCCGTGACGGAGCCA	>>>>>>>..>>>>........<<<<.>>>>>.......<<<<<....>>>>>.......<<<<<<<<<<<<....
F. cylindrus	scaffold_12_1	scaffold_12	1248679	1248749	-	0	0	Gly	TCC	71.85	GCATCATTAGTTTAGTGGTAAAATATCTGCCTTCCAAGCAGATGTCCCGAGTTCGATTCCCGGATGATGCACCA	>>>>>>>..>>>>.......<<<<.>>>>>.......<<<<<....>>>.>.......<.<<<<<<<<<<....
F. cylindrus	scaffold_11_1	scaffold_11	569206	569279	+	0	0	Thr	AGT	75.79	GCTTCTTTAGCTCAGTTGGTTAGAGCATTTCATTAGTAATGAAAAGGTCCGCAGTTCGACTCTGCGAAGAAGCTCCA	>>>>>>>..>>>>.........<<<<.>>>>>.......<<<<<.....>>>>>.......<<<<<<<<<<<<....
F. cylindrus	scaffold_3_1	scaffold_3	462919	462991	+	0	0	Ala	AGC	74.08	GGGGAATTGGCGCAGTTGGCAGCGCGTGTCCTTAGCATGGACAAGGTCGCCGGTTCGATTCCGGCATTCTCCACCA	>>>>>>>..>>>>........<<<<.>>>>>.......<<<<<.....>>>>>.......<<<<<<<<<<<<....
F. cylindrus	scaffold_7_1	scaffold_7	1998115	1998188	-	0	0	Ile	AAT	80.93	GCTTTCGTAGCTCAGTTGGTTAGAGCGTGGGTCTAATAAACCCAAGGTCGTGGGTTCGACCCCCACCGAGAGTACCA	>>>>>>>..>>>>.........<<<<.>>>>>.......<<<<<.....>>>>>.......<<<<<<<<<<<<....
F. cylindrus	scaffold_71_3	scaffold_71	83510	83582	-	0	0	Phe	GAA	80.89	GCCTCGATAGCTCAGTTGGGAGAGCGTCAGACTGAAGATCTGAAGGCCCTGTGTTCGATTCACAGTCGAGGCACCA	>>>>>>>..>>>>........<<<<.>>>>>.......<<<<<.....>>>>>.......<<<<<<<<<<<<....
F. cylindrus	scaffold_39_2	scaffold_39	339838	339909	-	0	0	Ala	TGC	66.4	GGGGGTGTAACTCAGGGGTAGAGTGGTCGCTTTGCATGCGACAAGTCGCAGGTTCGATTCCTGCCTCCTCCACCA	>>>>>.>..>>>>.......<<<<.>>>>>.......<<<<<.....>>>>>.......<<<<<<.<<<<<....
F. cylindrus	scaffold_15_5	scaffold_15	1344383	1344454	+	0	0	Thr	TGT	76.47	GCTACTTTAGCACAGTGGTAGTGCATTTGACTTGTAATCAAAAGGTCCGCAGTTCAATCCTGCGAAGTAGCTCCA	>>>>>>>..>>>>.......<<<<.>>>>>.......<<<<<.....>>>>>.......<<<<<<<<<<<<....
F. cylindrus	scaffold_20_1	scaffold_20	607852	607924	-	0	0	Lys	TTT	73.81	ACCCGGTTAGCTCAGTTGGAAGAGCGCTCGACTTTTAATCGTGTGGTCGTGAGTTCAATCCTCACATCGGGTGCCA	>>>>>>>..>>>>........<<<<.>.>>>.......<<<.<.....>>>>>.......<<<<<<<<<<<<....
F. cylindrus	scaffold_1_7	scaffold_1	4690026	4690109	-	37	47	Tyr	GTA	75.23	CTCGTCGTAGCTCAGTTGGTAGAGCGGTGGACTGTAAATCCATCGGTCACTGGTTCGATTCCGGTCGACGAGACCA	>>>>>>>..>>>>........<<<<.>>>>>.......<<<<<.....>>>>>.......<<<<<<<<<<<<....
F. cylindrus	scaffold_32_1	scaffold_32	421812	421896	-	0	0	Leu	TAA	28.19	GCATTCTTGCCCGAGTTGGAGTAAGGGGGTTGCACTTAAGATGCACTATACGTTGTATGCGGAGGTTCGAATCCGTTCGAATTCCCCA	>.>>>>...>>>............<<<...>>>>.......<<<<..>>>>...<<<<..>>.>>.......<<.<<.<<<<.<....
F. cylindrus	scaffold_25_2	scaffold_25	259652	259723	-	0	0	Asp	GTC	72.46	TCCGTCATAGTATAGTGGCTAGTATCCCCGCCTGTCACGCGGGAGACCGGGGTTCGATTCCCCGTGACGGAGCCA	>>>>>>>..>>>>........<<<<.>>>>>.......<<<<<....>>>>>.......<<<<<<<<<<<<....
F. cylindrus	scaffold_103_2	scaffold_103	60901	60973	-	0	0	Lys	TTT	74.75	ACCCGGTTAGCTCAGTTGGAAGAGCGCTCGACTTTTAATCGTGTGGTCATGGGTTCAATCCCCATATCGGGTGCCA	>>>>>>>..>>>>........<<<<.>.>>>.......<<<.<.....>>>>>.......<<<<<<<<<<<<....
F. cylindrus	scaffold_6_7	scaffold_6	136455	136526	-	0	0	Arg	TCG	63.14	CTCCTTGTGGCTCAATGGTAGAGCTTCAGTCTTCGAAACTGAAGGTTGCGGGTTCGAGCCCCGTCAGGGTCACCA	..>>>>>..>>>>.......<<<<.>>>>>.......<<<<<.....>>>>>.......<<<<<<<<<<......
F. cylindrus	scaffold_19_3	scaffold_19	974099	974180	+	0	0	Ser	AGA	76.56	GACACCGTGGCCGAGCGGTTAAGGCGATTGACTAGAAATCAATTGGGTTTATCCCGCGTAGGTTCGAGTCCTGCCGGTGTCGCCA	>>>>>>>..>>>..........<<<.>>>>>.......<<<<<.>>>.....<<<..>>>>>.......<<<<<<<<<<<<....
F. cylindrus	scaffold_6_5	scaffold_6	947593	947664	-	0	0	Ala	TGC	66.4	GGGGGTGTAACTCAGGGGTAGAGTGGTCGCTTTGCATGCGACAAGTCGCAGGTTCGATTCCTGCCTCCTCCACCA	>>>>>.>..>>>>.......<<<<.>>>>>.......<<<<<.....>>>>>.......<<<<<<.<<<<<....
F. cylindrus	scaffold_102_1	scaffold_102	34800	34871	+	0	0	Arg	TCT	80	TTCTGTGTGGCGCAATGGTAGCGCGTCTGACTTCTAATCAGAAGGTTACGGGTTCGAGTCCCGTCATGGAAACCA	>>>>>>>..>>>>.......<<<<.>>>>>.......<<<<<.....>>>>>.......<<<<<<<<<<<<....
F. cylindrus	scaffold_1_2	scaffold_1	3306907	3306986	+	0	0	Leu	AAG	58.57	GACTTTGTGGCCGAGCGGTCTAAGGCGCAACGTTAAGGCCGTTGTCTTAATTGGCGGGGGTTCGAATCCCCTCGAAGTCACCA	>>>>>>>..>>>...........<<<.>>>>>.......<<<<<.>......<..>>>>>.......<<<<<<<<<<<<....
F. cylindrus	scaffold_26_3	scaffold_26	76644	76715	-	0	0	Asp	GTC	72.46	TCCGTCATAGTATAGTGGCTAGTATCCCCGCCTGTCACGCGGGAGACCGGGGTTCGATTCCCCGTGACGGAGCCA	>>>>>>>..>>>>........<<<<.>>>>>.......<<<<<....>>>>>.......<<<<<<<<<<<<....
F. cylindrus	scaffold_52_1	scaffold_52	396563	396636	-	0	0	Ile	AAT	80.93	GCTTTCGTAGCTCAGTTGGTTAGAGCGTGGGTCTAATAAACCCAAGGTCGTGGGTTCGACCCCCACCGAGAGTACCA	>>>>>>>..>>>>.........<<<<.>>>>>.......<<<<<.....>>>>>.......<<<<<<<<<<<<....
F. cylindrus	scaffold_10_6	scaffold_10	958101	958184	-	0	0	Leu	TAA	64.78	GCATTCTTGCCCGAGTTGGTCTAAGGGGTTGCACTTAAGATGCACTATACGTCGTATGCGGGGGTTCGAATCCCCCAGAATGCACCA	>>>>>>>..>>>............<<<..>>>>.......<<<<..>>>>...<<<<..>>>>>.......<<<<<<<<<<<<....
F. cylindrus	scaffold_32_2	scaffold_32	415422	415493	-	0	0	Asp	GTC	72.46	TCCGTCATAGTATAGTGGCTAGTATCCCCGCCTGTCACGCGGGAGACCGGGGTTCGATTCCCCGTGACGGAGCCA	>>>>>>>..>>>>........<<<<.>>>>>.......<<<<<....>>>>>.......<<<<<<<<<<<<....
F. cylindrus	scaffold_4_5	scaffold_4	2721104	2721176	+	0	0	Glu	TTC	62.31	TCCGATATGATGTAGGTGGTTAGCATACTTGCCTTTCACGCAGGATACCAGGGTTCGAGTCCCTGTATCGGAACCA	>>>>>>>..>>>>.........<<<<.>>>>>.......<<<<<....>>>>>.......<<<<<<<<<<<<....
F. cylindrus	scaffold_15_4	scaffold_15	1030024	1030095	+	0	0	Arg	TCG	74.97	GGCCTTGTGGCTCAATGGTAGAGCTTCAGTCTTCGAAACTGAAGGTTGCGGGTTCGAGCCCCGTCAGGGTCACCA	>>>>>>>..>>>>.......<<<<.>>>>>.......<<<<<.....>>>>>.......<<<<<<<<<<<<....
F. cylindrus	scaffold_12_2	scaffold_12	788799	788870	-	0	0	Ala	CGC	66.77	GGGGGTGTAACTCAGGGGTAGAGTGGTCGCTTCGCATGCGACAAGTCGCAGGTTCGATTCCTGCCTCCTCCACCA	>>>>>.>..>>>>.......<<<<.>>>>>.......<<<<<.....>>>>>.......<<<<<<.<<<<<....
F. cylindrus	scaffold_25_3	scaffold_25	259577	259647	-	0	0	Gly	GCC	58.54	GCACTATTGGTTTAGTGGTAAAATCCAACGTTGCCATCGTTGGGCCCCCAGTTCGATTCTGGGATAGTGCACCA	>>>>>>>..>>>>.......<<<<.>>>>>.......<<<<<....>>>>>.......<<<<<<<<<<<<....
F. cylindrus	scaffold_9_1	scaffold_9	467266	467348	+	0	0	Leu	CAA	68.25	GCATCTTTGCCCGAGTTGGTCTAAGGGGCTCGACTCAAGTTCGAGTATTTTCGAATGCGTGGGTTCGAATCCCACAGGATGCACCA	>>>>>>>..>>>............<<<.>>>>>.......<<<<<.>>>>..<<<<..>>>>>.......<<<<<<<<<<<<....
F. cylindrus	scaffold_26_1	scaffold_26	142895	142966	+	0	0	Arg	CCT	66.45	GCCCATCTGGCGCAATGGTAGCGCGTGAGACTCCTAATCTCGAGGTTTCGGGTTCAAGTCCCGAGTTGGGTTCCA	>>>>>.>..>>>>.......<<<<.>>>>>.......<<<<<.....>>>>>.......<<<<<<.<<<<<....
F. cylindrus	scaffold_17_2	scaffold_17	107075	107146	-	0	0	Pro	AGG	66.13	GTCCACTTGGTCTAGGGGCATGATTCATCCTTAGGGTGGATGAGGTCCGGGGTTCGATTCCCCGAGTGGACCCCA	>>>>>>>..>>>.........<<<.>>>>>.......<<<<<.....>>>>>.......<<<<<<<<<<<<....
F. cylindrus	scaffold_4_7	scaffold_4	2697040	2697112	-	0	0	Phe	GAA	80.89	GCCTCGATAGCTCAGTTGGGAGAGCGTCAGACTGAAGATCTGAAGGCCCTGTGTTCGATTCACAGTCGAGGCACCA	>>>>>>>..>>>>........<<<<.>>>>>.......<<<<<.....>>>>>.......<<<<<<<<<<<<....
F. cylindrus	scaffold_29_4	scaffold_29	109821	109893	-	0	0	Lys	TTT	75.51	ACCCGGTTAGCTCAGTTGGAAGAGCGCTCGACTTTTAATCGTGTGGTCGAGGGTTCAATCCCCTCATCGGGTGCCA	>>>>>>>..>>>>........<<<<.>.>>>.......<<<.<.....>>>>>.......<<<<<<<<<<<<....
F. cylindrus	scaffold_29_2	scaffold_29	262802	262872	+	0	0	Gly	TCC	71.85	GCATCATTAGTTTAGTGGTAAAATATCTGCCTTCCAAGCAGATGTCCCGAGTTCGATTCCCGGATGATGCACCA	>>>>>>>..>>>>.......<<<<.>>>>>.......<<<<<....>>>.>.......<.<<<<<<<<<<....
F. cylindrus	scaffold_9_5	scaffold_9	1043073	1043145	+	0	0	Lys	CTT	83.6	GCCGAATTAGCTCAGTTGGTAGAGCGCACGACTCTTAATCGTGTGGTCGAGGGTTCGATCCCCTCATTCGGTGCCA	>>>>>>>..>>>>........<<<<.>>>>>.......<<<<<.....>>>>>.......<<<<<<<<<<<<....
F. cylindrus	scaffold_7_2	scaffold_7	966654	966726	-	0	0	Val	CAC	69.89	GCACTTGTGGTTTAGTGGTTATAACGTCTCCTTCACACGGAGAAGGTCCCCGGTTCGACTCCGGGCTCGTGTACCA	>>>>..>..>>>..........<<<.>>>>>.......<<<<<.....>>>>>.......<<<<<<..<<<<....
F. cylindrus	scaffold_38_3	scaffold_38	536812	536883	-	0	0	Gln	TTG	67.49	TCTCTTATAGTGAAGTGGTTATCACTCTTGACTTTGAATCAAGCATCCGGCGTTCGAATCGCCGTAAGAGAACCA	>>>>>>>..>>>>........<<<<.>>>>>.......<<<<<....>>>>>.......<<<<<<<<<<<<....
F. cylindrus	scaffold_3_2	scaffold_3	481573	481644	+	0	0	Asp	GTC	72.46	TCCGTCATAGTATAGTGGCTAGTATCCCCGCCTGTCACGCGGGAGACCGGGGTTCGATTCCCCGTGACGGAGCCA	>>>>>>>..>>>>........<<<<.>>>>>.......<<<<<....>>>>>.......<<<<<<<<<<<<....
F. cylindrus	scaffold_22_1	scaffold_22	486005	486078	+	0	0	Thr	AGT	75.79	GCTTCTTTAGCTCAGTTGGTTAGAGCATTTCATTAGTAATGAAAAGGTCCGCAGTTCGACTCTGCGAAGAAGCTCCA	>>>>>>>..>>>>.........<<<<.>>>>>.......<<<<<.....>>>>>.......<<<<<<<<<<<<....
F. cylindrus	scaffold_15_8	scaffold_15	475274	475346	-	0	0	Ala	AGC	78	GGGGAATTGGCGCAGTTGGTAGCGCGTGTCCTTAGCATGGACAAGGTCGCCGGTTCGATTCCGGCATTCTCCACCA	>>>>>>>..>>>>........<<<<.>>>>>.......<<<<<.....>>>>>.......<<<<<<<<<<<<....
F. cylindrus	scaffold_2_2	scaffold_2	444244	444315	+	0	0	Pro	TGG	70.34	GTCCGATTGGTCTAGAGGCATGATTCCTGCTTTGGGTGCAGGAGGTCCCGGGTTCGATTCCCGGATCGGACCCCA	>>>>>>>..>>>.........<<<.>>>>>.......<<<<<.....>>>>>.......<<<<<<<<<<<<....
F. cylindrus	scaffold_30_1	scaffold_30	260756	260837	+	0	0	Ser	AGA	31.65	GACACCGTGGCCAAGCAGTTAAGGCGATTGACTAGAAATCAATCGGGTTTATCCCGCGTAGGTTCGACTCCTTCTCCTTTTTCCA	>>.>..>..>>>..........<<<.>>>>>.......<<<<<.>>>.....<<<..>.>>>.......<<<.<<..<.<<....
F. cylindrus	scaffold_27_1	scaffold_27	24022	24093	+	0	0	His	GTG	54.52	GCCCTGTTCGTCCATTGGTTAGGACCCTGCATTGTGGTTGCGGAAACCGTAGTTCGATTCTACGACAGGGCACCA	>>>>>>>..>>>>........<<<<.>>>>>.......<<<<<....>>>>>.......<<<<<<<<<<<<....
F. cylindrus	scaffold_1_14	scaffold_1	500210	500281	-	0	0	Pro	TGG	70.34	GTCCGATTGGTCTAGAGGCATGATTCCTGCTTTGGGTGCAGGAGGTCCCGGGTTCGATTCCCGGATCGGACCCCA	>>>>>>>..>>>.........<<<.>>>>>.......<<<<<.....>>>>>.......<<<<<<<<<<<<....
F. cylindrus	scaffold_5_2	scaffold_5	1496154	1496237	-	37	47	Tyr	GTA	74.59	CTCGTCGTAGCTCAGTTGGTAGAGCGGTGGACTGTAAATCCATCGGTCACTGGTTCGATTCCGGTCGACGAGACCA	>>>>>>>..>>>>........<<<<.>>>>>.......<<<<<.....>>>>>.......<<<<<<<<<<<<....
F. cylindrus	scaffold_9_8	scaffold_9	1048954	1049026	-	0	0	Lys	TTT	76.88	ACCCGGTTAGCTCAGTTGGAAGAGCGCTCGACTTTTAATCGTGTGGTCGTGGGTTCAATCCCCACATCGGGTGCCA	>>>>>>>..>>>>........<<<<.>.>>>.......<<<.<.....>>>>>.......<<<<<<<<<<<<....
F. cylindrus	scaffold_3_5	scaffold_3	2260804	2260874	-	0	0	Gly	GCC	58.54	GCACTATTGGTTTAGTGGTAAAATCCAACGTTGCCATCGTTGGGCCCCCAGTTCGATTCTGGGATAGTGCACCA	>>>>>>>..>>>>.......<<<<.>>>>>.......<<<<<....>>>>>.......<<<<<<<<<<<<....
F. cylindrus	scaffold_15_1	scaffold_15	469245	469317	+	0	0	Ala	AGC	74.08	GGGGAATTGGCGCAGTTGGCAGCGCGTGTCCTTAGCATGGACAAGGTCGCCGGTTCGATTCCGGCATTCTCCACCA	>>>>>>>..>>>>........<<<<.>>>>>.......<<<<<.....>>>>>.......<<<<<<<<<<<<....
F. cylindrus	scaffold_2_9	scaffold_2	2084026	2084117	-	37	55	Met	CAT	64.06	GCCCGTTTAGCTCAGTAGGTAGAGCGTTCGTCTCATAAGCGAAAGGCCGTCAGTTCGATCCTGACAGTGGGCACCA	>>>>>>>..>>>>........<<<<.>>>>>.......<<<<<.....>>>>>.......<<<<<<<<<<<<....
F. cylindrus	scaffold_1_1	scaffold_1	224945	225026	+	0	0	Ser	AGA	76.56	GACACCGTGGCCGAGCGGTTAAGGCGATTGACTAGAAATCAATTGGGTTTATCCCGCGTAGGTTCGAGTCCTGCCGGTGTCGCCA	>>>>>>>..>>>..........<<<.>>>>>.......<<<<<.>>>.....<<<..>>>>>.......<<<<<<<<<<<<....
F. cylindrus	scaffold_3_4	scaffold_3	2261222	2261294	-	0	0	Asn	GTT	71.93	GGATGATTAGCTCAGTTGGCAGAGCGTGCGACTGTTAATCGCAAGGCCACCGGTTCGACCCCGGTATCGTCCGCCA	>>>>>>>..>>>>........<<<<.>>>>>.......<<<<<.....>>>>>.......<<<<<<<<<<<<....
F. cylindrus	scaffold_90_1	scaffold_90	94582	94653	+	0	0	Thr	TGT	76.47	GCTACTTTAGCACAGTGGTAGTGCATTTGACTTGTAATCAAAAGGTCCGCAGTTCAATCCTGCGAAGTAGCTCCA	>>>>>>>..>>>>.......<<<<.>>>>>.......<<<<<.....>>>>>.......<<<<<<<<<<<<....
F. cylindrus	scaffold_3_7	scaffold_3	1023999	1024070	-	0	0	Thr	TGT	77.46	GCTACTGTAGCACAGTGGTAGTGCATTTGACTTGTAATCAAAAGGTCCGCAGTTCAATCCTGCGCAGTAGCTCCA	>>>>>>>..>>>>.......<<<<.>>>>>.......<<<<<.....>>>>>.......<<<<<<<<<<<<....
F. cylindrus	scaffold_38_1	scaffold_38	467777	467847	+	0	0	Gly	ACC	57.96	GCACTATTGGTTTAGTGGTAAAATCAAACGTTACCAACGTTTGGCCCCCAGTTCGATTCTGGGATAGTGCACCA	>>>>>>>..>>>>.......<<<<.>>>>>.......<<<<<....>>>>>.......<<<<<<<<<<<<....
F. cylindrus	scaffold_49_1	scaffold_49	436661	436733	-	0	0	Val	CAC	69.89	GCACTTGTGGTTTAGTGGTTATAACGTCTCCTTCACACGGAGAAGGTCCCCGGTTCGACTCCGGGCTCGTGTACCA	>>>>..>..>>>..........<<<.>>>>>.......<<<<<.....>>>>>.......<<<<<<..<<<<....
F. cylindrus	scaffold_3_9	scaffold_3	81203	81274	-	0	0	Pro	TGG	70.34	GTCCGATTGGTCTAGAGGCATGATTCCTGCTTTGGGTGCAGGAGGTCCCGGGTTCGATTCCCGGATCGGACCCCA	>>>>>>>..>>>.........<<<.>>>>>.......<<<<<.....>>>>>.......<<<<<<<<<<<<....
F. cylindrus	scaffold_2_10	scaffold_2	1098348	1098419	-	0	0	Gln	TTG	67.49	TCTCTTATAGTGAAGTGGTTATCACTCTTGACTTTGAATCAAGCATCCGGCGTTCGAATCGCCGTAAGAGAACCA	>>>>>>>..>>>>........<<<<.>>>>>.......<<<<<....>>>>>.......<<<<<<<<<<<<....
F. cylindrus	scaffold_2_7	scaffold_2	2585286	2585359	-	0	0	Ile	AAT	80.93	GCTTTCGTAGCTCAGTTGGTTAGAGCGTGGGTCTAATAAACCCAAGGTCGTGGGTTCGACCCCCACCGAGAGTACCA	>>>>>>>..>>>>.........<<<<.>>>>>.......<<<<<.....>>>>>.......<<<<<<<<<<<<....
F. cylindrus	scaffold_42_2	scaffold_42	325872	325942	+	0	0	Gly	TCC	71.85	GCATCATTAGTTTAGTGGTAAAATATCTGCCTTCCAAGCAGATGTCCCGAGTTCGATTCCCGGATGATGCACCA	>>>>>>>..>>>>.......<<<<.>>>>>.......<<<<<....>>>.>.......<.<<<<<<<<<<....
F. cylindrus	scaffold_103_1	scaffold_103	67677	67749	+	0	0	Lys	TTT	74.75	ACCCGGTTAGCTCAGTTGGAAGAGCGCTCGACTTTTAATCGTGTGGTCATGGGTTCAATCCCCATATCGGGTGCCA	>>>>>>>..>>>>........<<<<.>.>>>.......<<<.<.....>>>>>.......<<<<<<<<<<<<....
F. cylindrus	scaffold_31_1	scaffold_31	297279	297350	-	0	0	His	GTG	60.62	GCCCTGTTCGTCCAGTGGTTAGGACCCTGCATTGTGGTTGCGGAAACCGTAGTTCGATTCTACGACAGGGCACCA	>>>>>>>..>>>>........<<<<.>>>>>.......<<<<<....>>>>>.......<<<<<<<<<<<<....
F. cylindrus	scaffold_3_8	scaffold_3	468902	468974	-	0	0	Ala	AGC	74.08	GGGGAATTGGCGCAGTTGGCAGCGCGTGTCCTTAGCATGGACAAGGTCGCCGGTTCGATTCCGGCATTCTCCACCA	>>>>>>>..>>>>........<<<<.>>>>>.......<<<<<.....>>>>>.......<<<<<<<<<<<<....
F. cylindrus	scaffold_9_3	scaffold_9	878201	878304	+	38	59	Ser	GCT	76.26	GACAACGTGGCCGAGTGGTTAAGGCGATGGATTGCTAATCCATTGCACTTTGTGCGCGTAGGTTCGAATCCTACCGTTGTCGCCA	>>>>>>>..>>>..........<<<.>>>>>.......<<<<<.>>>>...<<<<..>>>>>.......<<<<<<<<<<<<....
F. cylindrus	scaffold_5_3	scaffold_5	899580	899676	-	37	60	Met	CAT	65.25	GCCCGTTTAGCTCAGTAGGTAGAGCGTTCGTCTCATAAGCGAAAGGCCGTCAGTTCGATCCTGACAGTGGGCACCA	>>>>>>>..>>>>........<<<<.>>>>>.......<<<<<.....>>>>>.......<<<<<<<<<<<<....
F. cylindrus	scaffold_63_2	scaffold_63	268027	268099	+	0	0	Lys	CTT	83.6	GCCGAATTAGCTCAGTTGGTAGAGCGCACGACTCTTAATCGTGTGGTCGAGGGTTCGATCCCCTCATTCGGTGCCA	>>>>>>>..>>>>........<<<<.>>>>>.......<<<<<.....>>>>>.......<<<<<<<<<<<<....
F. cylindrus	scaffold_4_2	scaffold_4	800033	800105	+	0	0	Gln	CTG	62.44	GGCTCTGTAGTGTAGGTGGTTATCACTCGGGGTTCTGATTCCCGCGACGGGAGTTCGAGTCTCCCCAGAGCCTCCA	>>>>>>>..>>>...........<<<.>>>>>.......<<<<<....>>>>>.......<<<<<<<<<<<<....
F. cylindrus	scaffold_1_8	scaffold_1	3819857	3819929	-	0	0	Phe	GAA	80.89	GCCTCGATAGCTCAGTTGGGAGAGCGTCAGACTGAAGATCTGAAGGCCCTGTGTTCGATTCACAGTCGAGGCACCA	>>>>>>>..>>>>........<<<<.>>>>>.......<<<<<.....>>>>>.......<<<<<<<<<<<<....
F. cylindrus	scaffold_63_4	scaffold_63	283857	283929	-	0	0	Lys	TTT	76.88	ACCCGGTTAGCTCAGTTGGAAGAGCGCTCGACTTTTAATCGTGTGGTCGTGGGTTCAATCCCCACATCGGGTGCCA	>>>>>>>..>>>>........<<<<.>.>>>.......<<<.<.....>>>>>.......<<<<<<<<<<<<....
F. cylindrus	scaffold_42_1	scaffold_42	322060	322136	+	0	0	Undet	???	54.83	GCTTTCGTAGCTCAGTTGGTTAGAGCGTTGGGTCTAATAATAAACCCAAAGTCGTGGGTTCACCCCCACCGAGAGTACCA	>>>>>>>..>>>>.........<<<<.>>>>>............<<<<<....>>>>>......<<<<<<<<<<<<....
F. cylindrus	scaffold_10_3	scaffold_10	1672177	1672249	+	0	0	Phe	GAA	80.89	GCCTCGATAGCTCAGTTGGGAGAGCGTCAGACTGAAGATCTGAAGGCCCTGTGTTCGATTCACAGTCGAGGCACCA	>>>>>>>..>>>>........<<<<.>>>>>.......<<<<<.....>>>>>.......<<<<<<<<<<<<....
F. cylindrus	scaffold_54_1	scaffold_54	216921	216993	-	0	0	Lys	TTT	75.51	ACCCGGTTAGCTCAGTTGGAAGAGCGCTCGACTTTTAATCGTGTGGTCGAGGGTTCAATCCCCTCATCGGGTGCCA	>>>>>>>..>>>>........<<<<.>.>>>.......<<<.<.....>>>>>.......<<<<<<<<<<<<....
F. cylindrus	scaffold_55_1	scaffold_55	32677	32750	+	0	0	Thr	AGT	75.79	GCTTCTTTAGCTCAGTTGGTTAGAGCATTTCATTAGTAATGAAAAGGTCCGCAGTTCGACTCTGCGAAGAAGCTCCA	>>>>>>>..>>>>.........<<<<.>>>>>.......<<<<<.....>>>>>.......<<<<<<<<<<<<....
F. cylindrus	scaffold_33_1	scaffold_33	490407	490479	+	0	0	Lys	TTT	76.88	ACCCGGTTAGCTCAGTTGGAAGAGCGCTCGACTTTTAATCGTGTGGTCGTGGGTTCAATCCCCACATCGGGTGCCA	>>>>>>>..>>>>........<<<<.>.>>>.......<<<.<.....>>>>>.......<<<<<<<<<<<<....
F. cylindrus	scaffold_91_2	scaffold_91	49603	49685	-	0	0	Leu	CAA	68.25	GCATCTTTGCCCGAGTTGGTCTAAGGGGCTCGACTCAAGTTCGAGTATTTTCGAATGCGTGGGTTCGAATCCCACAGGATGCACCA	>>>>>>>..>>>............<<<.>>>>>.......<<<<<.>>>>..<<<<..>>>>>.......<<<<<<<<<<<<....
F. cylindrus	scaffold_34_1	scaffold_34	317076	317201	+	38	81	Ser	CGA	63.1	GACACCGTGGCCGAGCGGTTAAGGCGGTAGATTCGAAATCTACTTCGTTTCACGAGCGTAGGTTCGAATCCTGCCGGTGTCGCCA	>>>>>>>..>>>..........<<<.>>>>>.......<<<<<.>>>>...<<<<..>>>>>.......<<<<<<<<<<<<....
F. cylindrus	scaffold_2_5	scaffold_2	3225511	3225582	+	0	0	Asp	GTC	58.58	TCCGTCATAGTATAGTGGCTAGTATCCCCGCCTGTCACACGGGAGACCGGGATTCGATTCCCCGTGACGGAGCCA	>>>>>>>..>>>>........<<<<.>>>>.........<<<<....>>>>.........<<<<<<<<<<<....
F. cylindrus	scaffold_45_1	scaffold_45	136332	136403	+	0	0	Ala	CGC	66.77	GGGGGTGTAACTCAGGGGTAGAGTGGTCGCTTCGCATGCGACAAGTCGCAGGTTCGATTCCTGCCTCCTCCACCA	>>>>>.>..>>>>.......<<<<.>>>>>.......<<<<<.....>>>>>.......<<<<<<.<<<<<....
F. cylindrus	scaffold_9_7	scaffold_9	1809632	1809704	-	0	0	Trp	CCA	73.26	GGTTCCATAGCTCAGTTGGTAGAGCATCGGATTCCAGACCCGAAGGTCGTGGGTTCAAGTCCCGCTGGGATCACCA	>>>>>>>..>>>>........<<<<.>>>>.........<<<<.....>>>>>.......<<<<<<<<<<<<....
F. cylindrus	scaffold_15_6	scaffold_15	1045017	1045089	-	0	0	Asn	GTT	75.85	GGATGATTAGCTCAGTTGGTAGAGCGTGCGACTGTTAATCGCAAGGCCACCGGTTCGACCCCGGTATCGTCCGCCA	>>>>>>>..>>>>........<<<<.>>>>>.......<<<<<.....>>>>>.......<<<<<<<<<<<<....
F. cylindrus	scaffold_56_1	scaffold_56	8564	8643	+	0	0	Leu	TAG	69.69	GAATTCGTGGCCGAGTGGTCTAAGGCGCCAGATTTAGGCTCTGGTCTTCGTTGGCAGGGGTTCGAATCCCCTCGAATTCACCA	>>>>>>>..>>>...........<<<.>>>>>.......<<<<<.>..><..<..>>>>>.......<<<<<<<<<<<<....
F. cylindrus	scaffold_8_1	scaffold_8	159214	159286	+	0	0	Lys	TTT	68.43	ACCCGGTTAGCTCGGTTGGAAGAGCGCTCGACTTTTAATCGTGTGGTCATGGGTTCAATCCCCATATCGGGTGCCA	>>>>>>>..>>>>........<<<<.>.>>>.......<<<.<.....>>>>>.......<<<<<<<<<<<<....
F. cylindrus	scaffold_21_1	scaffold_21	107199	107270	+	0	0	Arg	TCG	74.97	GGCCTTGTGGCTCAATGGTAGAGCTTCAGTCTTCGAAACTGAAGGTTGCGGGTTCGAGCCCCGTCAGGGTCACCA	>>>>>>>..>>>>.......<<<<.>>>>>.......<<<<<.....>>>>>.......<<<<<<<<<<<<....
F. cylindrus	scaffold_71_2	scaffold_71	240650	240723	+	0	0	Thr	AGT	75.79	GCTTCTTTAGCTCAGTTGGTTAGAGCATTTCATTAGTAATGAAAAGGTCCGCAGTTCGACTCTGCGAAGAAGCTCCA	>>>>>>>..>>>>.........<<<<.>>>>>.......<<<<<.....>>>>>.......<<<<<<<<<<<<....
F. cylindrus	scaffold_18_2	scaffold_18	807463	807533	-	0	0	Gly	GCC	58.54	GCACTATTGGTTTAGTGGTAAAATCCAACGTTGCCATCGTTGGGCCCCCAGTTCGATTCTGGGATAGTGCACCA	>>>>>>>..>>>>.......<<<<.>>>>>.......<<<<<....>>>>>.......<<<<<<<<<<<<....
F. cylindrus	scaffold_6_4	scaffold_6	2145605	2145688	+	0	0	Leu	TAA	67.23	GCATTCTTGCCCGAGTTGGTCTAAGGGGTTGCACTTAAGATGCACTATACGTTGTATGCGGGGGTTCGAATCCCCCAGAATGCACCA	>>>>>>>..>>>............<<<..>>>>.......<<<<..>>>>...<<<<..>>>>>.......<<<<<<<<<<<<....
F. cylindrus	scaffold_5_1	scaffold_5	1286996	1287067	+	0	0	Ala	TGC	66.4	GGGGGTGTAACTCAGGGGTAGAGTGGTCGCTTTGCATGCGACAAGTCGCAGGTTCGATTCCTGCCTCCTCCACCA	>>>>>.>..>>>>.......<<<<.>>>>>.......<<<<<.....>>>>>.......<<<<<<.<<<<<....
F. cylindrus	scaffold_1_6	scaffold_1	4999841	4999913	+	0	0	Lys	TTT	67.52	ACCCGGTTAGCTCAGTTGGAAGAACGCTCGACTTTTAATCGTGTGGTCGTGAGTTCAATCCTCACATCGGGTGCCA	>>>>>>>..>.>>........<<.<.>.>>>.......<<<.<.....>>>>>.......<<<<<<<<<<<<....
F. cylindrus	scaffold_50_1	scaffold_50	231192	231263	+	0	0	Ala	TGC	66.4	GGGGGTGTAACTCAGGGGTAGAGTGGTCGCTTTGCATGCGACAAGTCGCAGGTTCGATTCCTGCCTCCTCCACCA	>>>>>.>..>>>>.......<<<<.>>>>>.......<<<<<.....>>>>>.......<<<<<<.<<<<<....
F. cylindrus	scaffold_4_4	scaffold_4	1884292	1884363	+	0	0	Pro	CGG	67.03	GTCCAATTGGTCTAGAGGCATGATTCCTGCTTCGGGTGCAGGAGGTCCCGAGTTCGATTCTCGGATTGGACCCCA	>>>>>>>..>>>.........<<<.>>>>>.......<<<<<.....>>>>>.......<<<<<<<<<<<<....
F. cylindrus	scaffold_1_12	scaffold_1	513670	513756	-	0	0	SeC	TCA	24.67	GTGTACATGATATAGCCTGGTGGTTATTGCAGGCTTCAAACCTGTAGACGGCTAACGCCGTAGTTGTTCGATTCAACCTTGCGCACGCCA	>>>>.>>..>>>............<<<.>>>>>.......<<<<<.>.>>.....<<.<..>>>>>.......<<<<.<<<.<<<<....
F. cylindrus	scaffold_25_1	scaffold_25	657714	657786	+	0	0	Pseudo	TGT	23.28	GCTGCTTTAGCACAGTGGTACGGTAGTGCATTTGACTTGTGTAATCAAAAGGTCGCAATCCTGTCAAGTAGCTCCA	>>>>>>>..>>>>............<<<<.>>>>>.........<<<<<.....>.........<<<<<<<<....
F. cylindrus	scaffold_10_2	scaffold_10	929060	929131	+	0	0	Pro	CGG	70.95	GTCCAATTGGTCTAGAGGTATGATTCCTGCTTCGGGTGCAGGAGGTCCCGAGTTCGATTCTCGGATTGGACCCCA	>>>>>>>..>>>.........<<<.>>>>>.......<<<<<.....>>>>>.......<<<<<<<<<<<<....
F. cylindrus	scaffold_10_5	scaffold_10	1717365	1717437	-	0	0	Phe	GAA	80.89	GCCTCGATAGCTCAGTTGGGAGAGCGTCAGACTGAAGATCTGAAGGCCCTGTGTTCGATTCACAGTCGAGGCACCA	>>>>>>>..>>>>........<<<<.>>>>>.......<<<<<.....>>>>>.......<<<<<<<<<<<<....
F. cylindrus	scaffold_19_4	scaffold_19	438927	439010	-	37	47	Tyr	GTA	74.59	CTCGTCGTAGCTCAGTTGGTAGAGCGGTGGACTGTAAATCCATCGGTCACTGGTTCGATTCCGGTCGACGAGACCA	>>>>>>>..>>>>........<<<<.>>>>>.......<<<<<.....>>>>>.......<<<<<<<<<<<<....
F. cylindrus	scaffold_1_5	scaffold_1	4988625	4988696	+	0	0	Thr	CGT	75.93	GCTCATGTGGCTCAGTGGTAGAGCATTTGATTCGTAATCAAAAGGTCCGTGGTTCAATCCCGCGTATGAGCTCCA	>>>>>>>..>>>>.......<<<<.>>>>>.......<<<<<.....>>>>>.......<<<<<<<<<<<<....
F. cylindrus	scaffold_29_3	scaffold_29	116060	116130	-	0	0	Gly	ACC	57.96	GCACTATTGGTTTAGTGGTAAAATCAAACGTTACCAACGTTTGGCCCCCAGTTCGATTCTGGGATAGTGCACCA	>>>>>>>..>>>>.......<<<<.>>>>>.......<<<<<....>>>>>.......<<<<<<<<<<<<....
F. cylindrus	scaffold_1_10	scaffold_1	1844946	1845012	-	0	0	Pseudo	GTT	25.19	GGATGATTAGCTCAGTTGGTAGAGCGTGCGACTGTTAATCGCGAGGTTCGAACCACAAGATAAGTATCCA	.>.>.>>..>>>>........<<<<.>>>>>.......<<<<<..>.......<.....<<.<.<.....
F. cylindrus	scaffold_23_1	scaffold_23	870907	870978	+	0	0	Arg	TCG	74.97	GGCCTTGTGGCTCAATGGTAGAGCTTCAGTCTTCGAAACTGAAGGTTGCGGGTTCGAGCCCCGTCAGGGTCACCA	>>>>>>>..>>>>.......<<<<.>>>>>.......<<<<<.....>>>>>.......<<<<<<<<<<<<....
F. cylindrus	scaffold_6_2	scaffold_6	524884	524955	+	0	0	Arg	ACG	60.62	GTCCTGTTGGCCCAACGGCAAGGCGTCTGACTACGAATCAGAAGATTCTGGGTTCGATTCCCAGGCGGGATTCCA	>>>>>>>..>>>.........<<<.>>>>>.......<<<<<.....>>>>>.......<<<<<<<<<<<<....
E. huxleyi	scaffold_17_1	scaffold_17	491700	491781	-	0	0	Leu	TAA	67.27	GCTATGGTGTCCGAGTGGTCTAAGGAGGCTGACTTAAGCTCAGCTGGCGAAAGCCTCGCGGGTTCGAACCCCGTCCATAGCACCA	>>>>>>>..>>>...........<<<.>>>>>.......<<<<<..>>....<<...>>>>>.......<<<<<<<<<<<<....
E. huxleyi	scaffold_3035_1	scaffold_3035	1838	1910	+	0	0	Glu	CTC	74.52	TCCCTCATAGTCTAGGTGGTTAGGATATGCGGCTCTCACCCGCAAGACCCGGGTTCAACTCCCGGTGAGGGAACCA	>>>>>>>..>>>>.........<<<<.>>>>>.......<<<<<....>>>>>.......<<<<<<<<<<<<....
E. huxleyi	scaffold_1_3	scaffold_1	2290488	2290561	+	0	0	Ile	AAT	64.66	GCCCGCTTAGCTCAGTTGGTTAGAGCGTCGTGCCAATAACGCGAATGTCGGCAGTTCGAGCCTGTCAGTGGGTACCA	>>>>>>>..>>>>.........<<<<.>>>>>.......<<<<<.....>>>>>.......<<<<<<<<<<<<....
E. huxleyi	scaffold_99_1	scaffold_99	409855	409936	+	0	0	Ser	TGA	75.06	GCAATCGTGCCCGAGTGGTCAAGGGGGTGGACTTGAAATCCACTGGGCTCCGCCCGCGCGAGTTCGAACCTCGTCGATTGCGCCA	>>>>>>>..>>>..........<<<.>>>>>.......<<<<<.>>>>...<<<<..>>>>>.......<<<<<<<<<<<<....
E. huxleyi	scaffold_41_1	scaffold_41	25716	25789	-	0	0	Pseudo	CGG	20.83	TGCGGTGTGGCCTAGTTGGTGCAGCGTTCGGGTCGGGGACGTTTTGGTCGTTGGTTCGAGCCCAGCTGGTGCAGCCA	>>>>.>>..>>>.....<<<.>..>>.......<<..<.>>...<<...>>>>>.......<<<<<<<.<<<<....
E. huxleyi	scaffold_222_1	scaffold_222	226491	226564	-	0	0	Pseudo	CGG	20.83	TGCGGTGTGGCCTAGTTGGTGCAGCGTTCGGGTCGGGGACGTTTTGGTCGTTGGTTCGAGCCCAGCTGGTGCAGCCA	>>>>.>>..>>>.....<<<.>..>>.......<<..<.>>...<<...>>>>>.......<<<<<<<.<<<<....
E. huxleyi	scaffold_156_2	scaffold_156	177413	177484	+	0	0	Arg	TCT	68.55	GACTTCGTGGCGCAACGGCAGCGCGTTCGACTTCTGATCGAAAGGTTAGGGGTTCGAATCCCTTCGAGGTTACCA	>>>>>>>..>>>>.......<<<<.>>>>>.......<<<<<.....>>>>>.......<<<<<<<<<<<<....
E. huxleyi	scaffold_153_1	scaffold_153	174367	174438	+	0	0	Asp	GTC	69.73	TCCTGGTTGGTGTAGTTGGTAACATTTCCGCCTGTCACGCGGACGCCCGGGGTTCGATTCCCCGACTAGGAGCCA	>>>>>>>..>>>>........<<<<.>>>>>.......<<<<<....>>>>>.......<<<<<<<<<<<<....
E. huxleyi	scaffold_11_2	scaffold_11	169153	169223	+	0	0	Gly	GCC	69.72	GTCACCGTGGTCTAGTGGCATGATGCTCGCCTGCCACGCGGGCGACCCGGATTCGATTTCCGGCGGTGACACCA	>>>>>>>..>>>.........<<<.>>>>>.......<<<<<....>>>>>.......<<<<<<<<<<<<....
E. huxleyi	scaffold_263_1	scaffold_263	175614	175687	+	0	0	Val	AAC	69.37	GTCCGTATGGTCTAGTTGGTCATGACGTCTGCCCAACATGCAGAAGGTCCCCCGTTCGAACCGGGGTATGGATACCA	>>>>>>>..>>>...........<<<.>>>>>.......<<<<<.....>>>>>.......<<<<<<<<<<<<....
E. huxleyi	scaffold_22_2	scaffold_22	116883	116955	+	0	0	Thr	AGT	73.97	GCCGACTTAGCTTAGTTGGCAGAGCACCCGCTCAGTAAGCGGGAGGTCGAGGGTTCGAACCCCTCAGTCGGCTCCA	>>>>>>>..>>>>........<<<<.>>>>>.......<<<<<.....>>>>>.......<<<<<<<<<<<<....
E. huxleyi	scaffold_790_1	scaffold_790	12015	12087	+	0	0	Arg	CCG	68.17	GCCCCCGTGGCCTAATGGATAAGGCGTCCGACCCCGGATCGGAAGATTGTGAGTTCGACTCTCACCGGGGGTGCCA	>>>>>>>..>>>>........<<<<.>>>>>.......<<<<<.....>>>>>.......<<<<<<<<<<<<....
E. huxleyi	scaffold_99_2	scaffold_99	263132	263205	-	0	0	Pseudo	CGG	20.83	TGCGGTGTGGCCTAGTTGGTGCAGCGTTCGGGTCGGGGACGTTTTGGTCGTTGGTTCGAGCCCAGCTGGTGCAGCCA	>>>>.>>..>>>.....<<<.>..>>.......<<..<.>>...<<...>>>>>.......<<<<<<<.<<<<....
E. huxleyi	scaffold_28_1	scaffold_28	584284	584355	-	0	0	Asp	GTC	63.29	TTCTCCTTTGTATAGTGGCTAGTATCCGACGCTGTCACCGTCGAGACCCGGGTTCAATTCCCGGAGGGGAAGCCA	>>>>>>>..>>>>........<<<<.>>>>>.......<<<<<....>>>>>.......<<<<<<<<<<<<....
E. huxleyi	scaffold_11_6	scaffold_11	175658	175731	-	0	0	Val	AAC	69.83	GTCCGTATGGTCTAGTTGGTCATGACGTTCGCCCAACATGCGAAAGGTCCCCCGTTCGAACCGGGGTATGGATACCA	>>>>>>>..>>>...........<<<.>>>>>.......<<<<<.....>>>>>.......<<<<<<<<<<<<....
E. huxleyi	scaffold_929_1	scaffold_929	8950	9022	+	0	0	Arg	CCT	76.91	GCCGCCTTAGCTCAGTGGACAGAGCGCCGCTCTCCTAAAGCGGGGGTCGAGGGTTCGAACCCCTCAGGCGGTACCA	>>>>>>>..>>>>........<<<<.>>>>>.......<<<<<.....>>>>>.......<<<<<<<<<<<<....
E. huxleyi	scaffold_64_2	scaffold_64	161394	161467	-	0	0	Pseudo	CGG	20.83	TGCGGTGTGGCCTAGTTGGTGCAGCGTTCGGGTCGGGGACGTTTTGGTCGTTGGTTCGAGCCCAGCTGGTGCAGCCA	>>>>.>>..>>>.....<<<.>..>>.......<<..<.>>...<<...>>>>>.......<<<<<<<.<<<<....
E. huxleyi	scaffold_117_1	scaffold_117	413827	413898	+	0	0	Val	AAC	39.25	GTCCGTATGGTCTAGTTGGTCATGACGTCTGCCCAACATGCAGAAGGTCCCCCTTCGATCAAGGCGCCGGCACCA	>>>.>>...>>>...........<<<.>>>>>.......<<<<<.....>>...........<<.<<.<<<....
E. huxleyi	scaffold_27_2	scaffold_27	717875	717946	-	0	0	Arg	TCT	69.47	CCCCTCTTAGCTCAGAGGTAGAGCGTTGGTCTTCTGAACCAAGGGCCGTGGGTTCGAACCCCACAGGGGGGTCCA	>>>>>>>..>>>>.......<<<<.>>>>>.......<<<<<.....>>>>>.......<<<<<<<<<<<<....
E. huxleyi	scaffold_127_1	scaffold_127	307343	307415	-	0	0	Glu	CTC	78.25	TTCCCTATAGTCTAGTTGGTTAGGATATTCGGCTCTCACCCGAAAGACCAGGGTTCGAGTCCCTGTGGGGAAACCA	>>>>>>>..>>>>.........<<<<.>>>>>.......<<<<<....>>>>>.......<<<<<<<<<<<<....
E. huxleyi	scaffold_153_3	scaffold_153	174544	174630	-	36	48	Pseudo	ATG	20.2	GGGGGGTTGGTCTAAGGTGGTCATGATTCGAGGTCGTGGCTCCCGCGATCGAGGTTCGACTCCTCGGCTCCCCTCCA	>>>>>>>..>>>............<<<.>>.>>.......<<.<<....>>>>>.......<<<<<<<<<<<<....
E. huxleyi	scaffold_36_1	scaffold_36	44802	44873	+	0	0	Cys	GCA	64.69	GGTCTGGTGGCCAAGCGGTAAGGCGGCCGACCGCAGATCGGCAGATCCCGCGTTCGAATCGCGGTCAGACCTCCA	>>>>>>>..>>>.........<<<.>>>>>.......<<<<<.....>>>>>.......<<<<<<<<<<<<....
E. huxleyi	scaffold_1327_1	scaffold_1327	5956	6029	-	0	0	His	GTG	37.56	GGGGGGTTGGTCTAATGGGGTCATGATTCGGGAATGTGGCTCCCGCGATCGAGGTTCGACTCCTCGGCTCCCCTCCA	>>>>>>>..>>>............<<<.>>>>>.......<<<<<....>>>>>.......<<<<<<<<<<<<....
E. huxleyi	scaffold_1665_1	scaffold_1665	1750	1831	+	0	0	Ser	TGA	75.06	GCAATCGTGCCCGAGTGGTCAAGGGGGTGGACTTGAAATCCACTGGGCTCCGCCCGCGCGAGTTCGAACCTCGTCGATTGCGCCA	>>>>>>>..>>>..........<<<.>>>>>.......<<<<<.>>>>...<<<<..>>>>>.......<<<<<<<<<<<<....
E. huxleyi	scaffold_359_2	scaffold_359	35338	35411	-	0	0	Pseudo	CGG	20.83	TGCGGTGTGGCCTAGTTGGTGCAGCGTTCGGGTCGGGGACGTTTTGGTCGTTGGTTCGAGCCCAGCTGGTGCAGCCA	>>>>.>>..>>>.....<<<.>..>>.......<<..<.>>...<<...>>>>>.......<<<<<<<.<<<<....
E. huxleyi	scaffold_98_1	scaffold_98	172951	173023	-	0	0	Arg	ACG	68.1	GCCTCCGTGGCCCAACGGATAAGGCGCCCGACCACGGATCGGGAGATTGTGAGTTCGAATCTCACCGGAGGTACCA	>>>>>>>..>>>..........<<<.>>>>>.......<<<<<.....>>>>>.......<<<<<<<<<<<<....
E. huxleyi	scaffold_4872_2	scaffold_4872	1321	1394	-	0	0	Val	CAC	73.49	GCCACCATGGTGTAGTTGGTTATCACGTTCGCTCCACATGCGAAAGGTCTCCAGTTCGAACCTGGATGGTGGTACCA	>>>>>>>..>>>...........<<<.>>>>>.......<<<<<.....>>>>>.......<<<<<<<<<<<<....
E. huxleyi	scaffold_220_1	scaffold_220	78007	78080	+	0	0	Pseudo	CGG	20.83	TGCGGTGTGGCCTAGTTGGTGCAGCGTTCGGGTCGGGGACGTTTTGGTCGTTGGTTCGAGCCCAGCTGGTGCAGCCA	>>>>.>>..>>>.....<<<.>..>>.......<<..<.>>...<<...>>>>>.......<<<<<<<.<<<<....
E. huxleyi	scaffold_59_2	scaffold_59	267286	267372	-	37	49	Asn	GTT	65.5	TCCTCTATAGCTCAGTTGGTCAGAGCGTGCGGCCGTACACCGCGAGGTCGCCAGTTCGAGCCTGGCTGGAGGAGCCA	>>>>>>>..>>>>.........<<<<.>>>>>.......<<<<<.....>>>>>.......<<<<<<<<<<<<....
E. huxleyi	scaffold_8990_1	scaffold_8990	520	593	+	0	0	Pseudo	CGG	20.83	TGCGGTGTGGCCTAGTTGGTGCAGCGTTCGGGTCGGGGACGTTTTGGTCGTTGGTTCGAGCCCAGCTGGTGCAGCCA	>>>>.>>..>>>.....<<<.>..>>.......<<..<.>>...<<...>>>>>.......<<<<<<<.<<<<....
E. huxleyi	scaffold_565_1	scaffold_565	25137	25209	-	0	0	Phe	GAA	74.17	GGGTTCATAGCTCAGTTGGGAGAGCGTTAGACCGAAGATCTAAAGGTCTCCGGTTCGATCCCGGATGAGCCCACCA	>>>>>>>..>>>>........<<<<.>>>>>.......<<<<<.....>>>>>.......<<<<<<<<<<<<....
E. huxleyi	scaffold_293_1	scaffold_293	27383	27456	+	0	0	Pseudo	CGG	20.83	TGCGGTGTGGCCTAGTTGGTGCAGCGTTCGGGTCGGGGACGTTTTGGTCGTTGGTTCGAGCCCAGCTGGTGCAGCCA	>>>>.>>..>>>.....<<<.>..>>.......<<..<.>>...<<...>>>>>.......<<<<<<<.<<<<....
E. huxleyi	scaffold_359_1	scaffold_359	77983	78065	-	0	0	Leu	AAG	67.78	GCAGAGGTGGCCGAGTTGGTCTAAGGCGCTGGATTAAGGCTCCAGTCTCGTAAGGGGCGCGGGTTCGAATCCCGTCCTCTGTACCA	>>>>>>>..>>>............<<<.>>>>>.......<<<<<.>>>.><.<<<..>>>>>.......<<<<<<<<<<<<....
E. huxleyi	scaffold_60_1	scaffold_60	538727	538799	-	0	0	Lys	CTT	64.35	TCCCGCGTAACTCAGTTGGTAGAGTGACAGACCCTTAATCTGCTAGTCTTGGGTTCGAGCCCCAACGTGGGAACCA	>>>>>>>..>>>>........<<<<..>>>>.......<<<<......>>>>>.......<<<<<<<<<<<<....
E. huxleyi	scaffold_284_1	scaffold_284	122071	122144	+	0	0	Pseudo	CGG	20.83	TGCGGTGTGGCCTAGTTGGTGCAGCGTTCGGGTCGGGGACGTTTTGGTCGTTGGTTCGAGCCCAGCTGGTGCAGCCA	>>>>.>>..>>>.....<<<.>..>>.......<<..<.>>...<<...>>>>>.......<<<<<<<.<<<<....
E. huxleyi	scaffold_1305_1	scaffold_1305	4248	4321	-	0	0	His	GTG	30.13	TGGGGGTTGGTCTAATGGGGTCATGATTCGGGAATGTGGCTCCCGCGATCGAGGTTCGACTCCTCGGCTCCCCTCCA	.>>>>>>..>>>............<<<.>>>>>.......<<<<<....>>>>>.......<<<<<<<<<<<.....
E. huxleyi	scaffold_168_1	scaffold_168	276142	276223	+	0	0	Leu	CAG	62.62	GACTGGATGGCCGAGCGGTCCAAGGCGCTACGTTCAGGTCGTAGTCTCGAAAGGGGCGTGGGTTCGAATCCCACTTCAGTCACCA	>>>>>>>..>>>...........<<<.>>>>>.......<<<<<.>>>....<<<..>>>>>.......<<<<<<<<<<<<....
E. huxleyi	scaffold_1994_1	scaffold_1994	3318	3389	-	0	0	Thr	TGT	78.51	GCCTCGTTAGCTTAGTGGCAGAGCGTAGCACTTGTAATGCTAAGGTCGGGGGTTCGATCCCCTCACGAGGCTCCA	>>>>>>>..>>>>.......<<<<.>>>>>.......<<<<<.....>>>>>.......<<<<<<<<<<<<....
E. huxleyi	scaffold_64_1	scaffold_64	635891	635963	-	0	0	Arg	CCT	76.91	GCCGCCTTAGCTCAGTGGACAGAGCGCCGCTCTCCTAAAGCGGGGGTCGAGGGTTCGAACCCCTCAGGCGGTACCA	>>>>>>>..>>>>........<<<<.>>>>>.......<<<<<.....>>>>>.......<<<<<<<<<<<<....
E. huxleyi	scaffold_15_2	scaffold_15	719252	719324	-	0	0	Ala	CGC	58.02	GGGGATGTAGATCAATTGGTAGATCGCTCGCTCCGCATGCGAGAGGTACCGGGATCGAAGCCCGGCATCTCCACCA	>>>>>>>..>>>>........<<<<.>>>>>.......<<<<<.....>>>>>.......<<<<<<<<<<<<....
E. huxleyi	scaffold_9_2	scaffold_9	723081	723153	-	0	0	Glu	CTC	78.25	TTCCCTATAGTCTAGTTGGTTAGGATATTCGGCTCTCACCCGAAAGACCAGGGTTCGAGTCCCTGTGGGGAAACCA	>>>>>>>..>>>>.........<<<<.>>>>>.......<<<<<....>>>>>.......<<<<<<<<<<<<....
E. huxleyi	scaffold_348_1	scaffold_348	68853	68934	+	0	0	Ser	GCT	79.72	GTTGACGTGGCCGAGTGGTTAAGGCGAGGGACTGCTAATCCCTTGGGCTATGCCCGCGCGAGTTCGAACCTCGTCGTCAACGCCA	>>>>>>>..>>>..........<<<.>>>>>.......<<<<<.>>>>...<<<<..>>>>>.......<<<<<<<<<<<<....
E. huxleyi	scaffold_282_1	scaffold_282	48242	48315	-	0	0	Pseudo	CGG	20.83	TGCGGTGTGGCCTAGTTGGTGCAGCGTTCGGGTCGGGGACGTTTTGGTCGTTGGTTCGAGCCCAGCTGGTGCAGCCA	>>>>.>>..>>>.....<<<.>..>>.......<<..<.>>...<<...>>>>>.......<<<<<<<.<<<<....
E. huxleyi	scaffold_4_1	scaffold_4	1871222	1871293	-	0	0	Pro	AGG	58.54	GGGCTAGTGGTCTAGTGGCATGATACCCTCTCAGGGTGGGGGTGGTCCCGAGTTCGATTCTCGGCTGGCCCCCCA	>>>>>>>..>>>.........<<<.>>>>>.......<<<<<.....>>>>>.......<<<<<<<<<<<<....
E. huxleyi	scaffold_6464_1	scaffold_6464	442	523	-	0	0	Ser	AGA	81.38	GCAGCCGTGCCCGAGTGGTTAAGGGGATTGACTAGAAATCAATTGGGCTCTGCCCGCGCGAGTTCGAGTCTCGTCGGCTGCGCCA	>>>>>>>..>>>..........<<<.>>>>>.......<<<<<.>>>>...<<<<..>>>>>.......<<<<<<<<<<<<....
E. huxleyi	scaffold_1086_1	scaffold_1086	11000	11073	+	0	0	Pseudo	CGG	22.72	TGCGGCGTGGCCTAGTTGGTGCAGCGTTCGGGTCGGGGACGTTTTGGTCGTTGGTTCGAGCCCAGCTGGTGCAGCCA	>>>>.>>..>>>.....<<<.>..>>.......<<..<.>>...<<...>>>>>.......<<<<<<<.<<<<....
E. huxleyi	scaffold_425_1	scaffold_425	47049	47120	+	0	0	Pro	AGG	67.2	GGCCGATTGGTCTAGGGGGATGATTCCTCGTTAGGGTCGAGGAGGTCCCGGGTTCAATTCCCGGATCGGCCCCCA	>>>>>>>..>>>.........<<<.>>>>>.......<<<<<.....>>>>>.......<<<<<<<<<<<<....
E. huxleyi	scaffold_91_1	scaffold_91	198649	198720	+	0	0	Val	AAC	39.25	GTCCGTATGGTCTAGTTGGTCATGACGTCTGCCCAACATGCAGAAGGTCCCCCTTCGATCAAGGCGCCGGCACCA	>>>.>>...>>>...........<<<.>>>>>.......<<<<<.....>>...........<<.<<.<<<....
E. huxleyi	scaffold_569_1	scaffold_569	27334	27404	+	0	0	Gly	GCC	69.72	GTCACCGTGGTCTAGTGGCATGATGCTCGCCTGCCACGCGGGCGACCCGGATTCGATTTCCGGCGGTGACACCA	>>>>>>>..>>>.........<<<.>>>>>.......<<<<<....>>>>>.......<<<<<<<<<<<<....
E. huxleyi	scaffold_40_3	scaffold_40	25912	25984	-	0	0	Ala	CGC	58.37	GGGGATGTAGATCAATTGGCAGATCGCTCGCTTCGCATGCGAGAGGTACCGGGATCGAAGCCCGGCATCTCCACCA	>>>>>>>..>>>>........<<<<.>>>>>.......<<<<<.....>>>>>.......<<<<<<<<<<<<....
E. huxleyi	scaffold_3799_1	scaffold_3799	617	688	-	0	0	Gln	CTG	66.56	GCTCTTATAGTCTAGCGGTTAGGACTATCGGTTCTGATCCGATCAGCCCAGGTTCGATCCCTGGTAGGAGCTCCA	>>>>>>>..>>>>........<<<<.>>>>>.......<<<<<....>>>>>.......<<<<<<<<<<<<....
E. huxleyi	scaffold_463_1	scaffold_463	19120	19191	+	0	0	Arg	TCT	69.47	CCCCTCTTAGCTCAGAGGTAGAGCGTTGGTCTTCTGAACCAAGGGCCGTGGGTTCGAACCCCACAGGGGGGTCCA	>>>>>>>..>>>>.......<<<<.>>>>>.......<<<<<.....>>>>>.......<<<<<<<<<<<<....
E. huxleyi	scaffold_326_1	scaffold_326	32441	32513	+	0	0	Thr	AGT	73.97	GCCGACTTAGCTTAGTTGGCAGAGCACCCGCTCAGTAAGCGGGAGGTCGAGGGTTCGAACCCCTCAGTCGGCTCCA	>>>>>>>..>>>>........<<<<.>>>>>.......<<<<<.....>>>>>.......<<<<<<<<<<<<....
E. huxleyi	scaffold_1248_1	scaffold_1248	6020	6092	-	0	0	Glu	TTC	70.33	TTCCCTATAGTCTAGTTGGTCAGGATATTCGGCCTTCACCCGAACGACCTGGGTTCGAGTCCCAGTGGGGAAACCA	>>>>>>>..>>>>.........<<<<.>>>>>.......<<<<<....>>>>>.......<<<<<<<<<<<<....
E. huxleyi	scaffold_11_4	scaffold_11	339527	339598	-	0	0	Thr	CGT	76.66	GCCGCCGTAGCTCAGCGGTAGAGCGTGGCACTCGTAATGCTAAGGTCGCGAGTTCGAACCTCGCTGGCGGCTCCA	>>>>>>>..>>>>.......<<<<.>>>>>.......<<<<<.....>>>>>.......<<<<<<<<<<<<....
E. huxleyi	scaffold_46_1	scaffold_46	467461	467531	+	0	0	Gly	CCC	71.08	GCGCTCGTGGTTTAGTGGTAAAATCTCCGCCTCCCACGCGGAGGCCCCGGGTTCGATTCCCGGCGGGCGCACCA	>>>>>>>..>>>>.......<<<<.>>>>>.......<<<<<....>>>>>.......<<<<<<<<<<<<....
E. huxleyi	scaffold_10_1	scaffold_10	1192482	1192563	-	0	0	Leu	TAG	67.26	GTCGAGGTGGCCGAGTGGTCTAAGGCGGCGGCTTTAGGCGCCGTTCCAGAAATGGGCGCGGGTTCGAACCCCGTCCTCGACACCA	>>>>>>>..>>>...........<<<.>>>>>.......<<<<<.>>>....<<<..>>>>>.......<<<<<<<<<<<<....
E. huxleyi	scaffold_110_1	scaffold_110	96052	96122	+	0	0	Gly	GCC	71.59	GCATCGTTGGTCTAGTGGGAGAATGCTCGCCTGCCACGCGGGAGACCCGGGTTCGATTCCCGGACGATGCACCA	>>>>>>>..>>.>.......<.<<.>>>>>.......<<<<<....>>>>>.......<<<<<<<<<<<<....
E. huxleyi	scaffold_298_1	scaffold_298	113659	113731	-	0	0	Lys	CTT	64.35	TCCCGCGTAACTCAGTTGGTAGAGTGACAGACCCTTAATCTGCTAGTCTTGGGTTCGAGCCCCAACGTGGGAACCA	>>>>>>>..>>>>........<<<<..>>>>.......<<<<......>>>>>.......<<<<<<<<<<<<....
E. huxleyi	scaffold_174_1	scaffold_174	290936	291007	+	0	0	Pro	TGG	60.38	GGGATAGTGGTCTAGTGGCATGATTCTTGCTCTGGGTGCAAGAGGCCCCGAGTTCGATTCTCGGCTGTCCCCCCA	>>>>>>>..>>>.........<<<.>>>>>.......<<<<<.....>>>>>.......<<<<<<<<<<<<....
E. huxleyi	scaffold_40_1	scaffold_40	605783	605882	-	37	63	Tyr	GTA	64.71	CTCTCGATAGCTCAGTTGGCAGAGCGGGGGACTGTACATCCCTAGGTCCGGAGTTCGAATCTCTGTCGGGAGACCA	>>>>>>>..>>>>........<<<<.>>>>>.......<<<<<.....>>>>>.......<<<<<<<<<<<<....
E. huxleyi	scaffold_43_2	scaffold_43	462051	462122	+	0	0	Gln	CTG	66.56	GCTCTTATAGTCTAGCGGTTAGGACTATCGGTTCTGATCCGATCAGCCCAGGTTCGATCCCTGGTAGGAGCTCCA	>>>>>>>..>>>>........<<<<.>>>>>.......<<<<<....>>>>>.......<<<<<<<<<<<<....
E. huxleyi	scaffold_22_4	scaffold_22	662160	662233	-	0	0	His	GTG	38.51	GGGGGGTTGGTCTAATGTGGTCATGATTCGGGAATGTGGCTCCCGCGATCGAGGTTCGACTCCTCGGCTCCCCTCCA	>>>>>>>..>>>............<<<.>>>>>.......<<<<<....>>>>>.......<<<<<<<<<<<<....
E. huxleyi	scaffold_156_1	scaffold_156	100470	100542	+	0	0	Ala	AGC	54.12	GGGGAATTAGATCAATTGGCAGATCGCCCGCTTAGCATGCGGGAGGTACGGGGATCGAAGCCCCGATTCTCCACCA	>>>>>>>..>>>>........<<<<.>>>>>.......<<<<<.....>>>>>.......<<<<<<<<<<<<....
E. huxleyi	scaffold_536_1	scaffold_536	32086	32158	+	0	0	Arg	ACG	68.1	GCCTCCGTGGCCCAACGGATAAGGCGCCCGACCACGGATCGGGAGATTGTGAGTTCGAATCTCACCGGAGGTACCA	>>>>>>>..>>>..........<<<.>>>>>.......<<<<<.....>>>>>.......<<<<<<<<<<<<....
E. huxleyi	scaffold_73_1	scaffold_73	258853	258924	+	0	0	Thr	TGT	78.51	GCCTCGTTAGCTTAGTGGCAGAGCGTAGCACTTGTAATGCTAAGGTCGGGGGTTCGATCCCCTCACGAGGCTCCA	>>>>>>>..>>>>.......<<<<.>>>>>.......<<<<<.....>>>>>.......<<<<<<<<<<<<....
E. huxleyi	scaffold_253_1	scaffold_253	162477	162548	+	0	0	Pro	CGG	56.8	GGGATAGTGGTCTAGTGGCATGATTCGCCCTCCGGGTGGGCGAGGCCCCGAGTTCGATTCTCGGCTGTCCCCCCA	>>>>>>>..>>>.........<<<.>>>>>.......<<<<<.....>>>>>.......<<<<<<<<<<<<....
E. huxleyi	scaffold_130_1	scaffold_130	301930	302003	-	0	0	Pseudo	CGG	20.83	TGCGGTGTGGCCTAGTTGGTGCAGCGTTCGGGTCGGGGACGTTTTGGTCGTTGGTTCGAGCCCAGCTGGTGCAGCCA	>>>>.>>..>>>.....<<<.>..>>.......<<..<.>>...<<...>>>>>.......<<<<<<<.<<<<....
E. huxleyi	scaffold_120_1	scaffold_120	293980	294062	-	0	0	Ser	GCT	53.2	GACCTTGTGGCGAAATTGGTATACGCGCCGGCTTGCTAAGCTTGTGCCCTCTGGGCGTGCAGGTTCGATCCCTGTCAAGGTCGCCA	>>>>>>>..>>>...........<<<.>.>>>.......<<<.<.>>>>...<<<<..>>>>>.......<<<<<<<<<<<<....
E. huxleyi	scaffold_160_1	scaffold_160	300896	300967	-	0	0	Asp	GTC	63.29	TTCTCCTTTGTATAGTGGCTAGTATCCGACGCTGTCACCGTCGAGACCCGGGTTCAATTCCCGGAGGGGAAGCCA	>>>>>>>..>>>>........<<<<.>>>>>.......<<<<<....>>>>>.......<<<<<<<<<<<<....
E. huxleyi	scaffold_1_4	scaffold_1	820421	820502	-	0	0	Ser	CGA	67.41	GTTGTTGTGTCCGAGTGGTTAAGGAGGTGGATTCGAAACCCACTGGGCTCCGCCCGCGCAGGTTCGAGTCCTGTCGACAACGCCA	>>>>>>>..>>>..........<<<.>>>>.........<<<<.>>>>...<<<<..>>>>>.......<<<<<<<<<<<<....
E. huxleyi	scaffold_101_2	scaffold_101	496300	496373	+	0	0	Pseudo	CGG	20.83	TGCGGTGTGGCCTAGTTGGTGCAGCGTTCGGGTCGGGGACGTTTTGGTCGTTGGTTCGAGCCCAGCTGGTGCAGCCA	>>>>.>>..>>>.....<<<.>..>>.......<<..<.>>...<<...>>>>>.......<<<<<<<.<<<<....
E. huxleyi	scaffold_12_1	scaffold_12	788374	788447	-	0	0	Pseudo	CGG	20.83	TGCGGTGTGGCCTAGTTGGTGCAGCGTTCGGGTCGGGGACGTTTTGGTCGTTGGTTCGAGCCCAGCTGGTGCAGCCA	>>>>.>>..>>>.....<<<.>..>>.......<<..<.>>...<<...>>>>>.......<<<<<<<.<<<<....
E. huxleyi	scaffold_11_1	scaffold_11	122593	122665	+	0	0	Lys	TTT	70.47	GCCCTCATAGCTCAGTTGGCAGAGCGCGAGACCTTTAATCTCGTGGCCTTGGGTTCGATCCCCAATGAGGGTGCCA	>>>>>>>..>>>>........<<<<.>>>>>.......<<<<<.....>>>>>.......<<<<<<<<<<<<....
E. huxleyi	scaffold_28_2	scaffold_28	257355	257426	-	0	0	Trp	CCA	74.53	GGCTCGTTGGCGCAACGGCAGCGCGTTCGACTCCAGATCGAAAGGTTGGAGGTTCGAATCCTTCACGGGTCACCA	>>>>>>>..>>>>.......<<<<.>>>>>.......<<<<<.....>>>>>.......<<<<<<<<<<<<....
E. huxleyi	scaffold_177_1	scaffold_177	223451	223523	+	0	0	Ile	TAT	75.72	GTCCCATTAGCTCAGGGGTCAGAGCGAAGGTCTTATGAGCCTTAGGCCGCGGGTTCGATCCCCGCATGGGACACCA	>>>>>>>..>>>>........<<<<.>>>>>.......<<<<<.....>>>>>.......<<<<<<<<<<<<....
E. huxleyi	scaffold_7_1	scaffold_7	1129164	1129234	+	0	0	Gly	GCC	73.64	GTCACCGTGGTCTAGTGGTATGATGCTCGCCTGCCACGCGGGCGACCCGGATTCGATTTCCGGCGGTGACACCA	>>>>>>>..>>>.........<<<.>>>>>.......<<<<<....>>>>>.......<<<<<<<<<<<<....
E. huxleyi	scaffold_3_1	scaffold_3	1847974	1848047	+	0	0	Pseudo	CGG	20.83	TGCGGTGTGGCCTAGTTGGTGCAGCGTTCGGGTCGGGGACGTTTTGGTCGTTGGTTCGAGCCCAGCTGGTGCAGCCA	>>>>.>>..>>>.....<<<.>..>>.......<<..<.>>...<<...>>>>>.......<<<<<<<.<<<<....
E. huxleyi	scaffold_155_2	scaffold_155	26403	26476	-	0	0	His	GTG	37.56	GGGGGGTTGGTCTAATGGGGTCATGATTCGGGAATGTGGCTCCCGCGATCGAGGTTCGACTCCTCGGCTCCCCTCCA	>>>>>>>..>>>............<<<.>>>>>.......<<<<<....>>>>>.......<<<<<<<<<<<<....
E. huxleyi	scaffold_48_1	scaffold_48	186150	186232	-	0	0	Leu	AAG	67.78	GCAGAGGTGGCCGAGTTGGTCTAAGGCGCTGGATTAAGGCTCCAGTCTCGTAAGGGGCGCGGGTTCGAATCCCGTCCTCTGTACCA	>>>>>>>..>>>............<<<.>>>>>.......<<<<<.>>>.><.<<<..>>>>>.......<<<<<<<<<<<<....
E. huxleyi	scaffold_148_2	scaffold_148	262179	262261	-	0	0	Leu	AAG	67.78	GCAGAGGTGGCCGAGTTGGTCTAAGGCGCTGGATTAAGGCTCCAGTCTCGTAAGGGGCGCGGGTTCGAATCCCGTCCTCTGTACCA	>>>>>>>..>>>............<<<.>>>>>.......<<<<<.>>>.><.<<<..>>>>>.......<<<<<<<<<<<<....
E. huxleyi	scaffold_94_1	scaffold_94	63517	63590	-	0	0	Pseudo	CGT	23.34	TGCGGCGTGGCCTAGTTGGTGCAGCGTTCGTGTCGGGGACGTTTTGGTCGTTGGTTCGAGCCCAGCTGGTGCAGCCA	>>>>.>>..>>>.....<<<.>..>>.......<<..<.>>...<<...>>>>>.......<<<<<<<.<<<<....
E. huxleyi	scaffold_32_1	scaffold_32	370721	370792	+	0	0	His	GTG	59.28	GATTGCATAGTCTAGTGGTCAGGACTCCTCGTCGTGGCCGAGGCGACCCGGGCTCGATTCCCGGTGCGATCACCA	>>>>>>>..>>>>........<<<<.>>>>>.......<<<<<....>>>>>.......<<<<<<<<<<<<....
E. huxleyi	scaffold_74_1	scaffold_74	78214	78287	-	0	0	Pseudo	CGG	20.83	TGCGGTGTGGCCTAGTTGGTGCAGCGTTCGGGTCGGGGACGTTTTGGTCGTTGGTTCGAGCCCAGCTGGTGCAGCCA	>>>>.>>..>>>.....<<<.>..>>.......<<..<.>>...<<...>>>>>.......<<<<<<<.<<<<....
E. huxleyi	scaffold_43_1	scaffold_43	413428	413499	+	0	0	Pro	CGG	56.8	GGGATAGTGGTCTAGTGGCATGATTCGCCCTCCGGGTGGGCGAGGCCCCGAGTTCGATTCTCGGCTGTCCCCCCA	>>>>>>>..>>>.........<<<.>>>>>.......<<<<<.....>>>>>.......<<<<<<<<<<<<....
E. huxleyi	scaffold_148_1	scaffold_148	301067	301140	+	0	0	Pseudo	CGG	20.83	TGCGGTGTGGCCTAGTTGGTGCAGCGTTCGGGTCGGGGACGTTTTGGTCGTTGGTTCGAGCCCAGCTGGTGCAGCCA	>>>>.>>..>>>.....<<<.>..>>.......<<..<.>>...<<...>>>>>.......<<<<<<<.<<<<....
E. huxleyi	scaffold_4872_1	scaffold_4872	1404	1477	-	0	0	Val	AAC	69.37	GTCCGTATGGTCTAGTTGGTCATGACGTCTGCCCAACATGCAGAAGGTCCCCCGTTCGAACCGGGGTATGGATACCA	>>>>>>>..>>>...........<<<.>>>>>.......<<<<<.....>>>>>.......<<<<<<<<<<<<....
E. huxleyi	scaffold_1_2	scaffold_1	2088437	2088509	+	0	0	Met	CAT	72.93	AGCGGCGTGGCGCAGTGGACAGCGTGTTGGGCCCATAACCCAAAGGTCGCTGGATCGAGACCAGCCGCCGCTACCA	>>>>>>>..>>>>........<<<<.>>>>>.......<<<<<.....>>>>>.......<<<<<<<<<<<<....
E. huxleyi	scaffold_972_1	scaffold_972	13114	13196	-	0	0	Leu	AAG	67.78	GCAGAGGTGGCCGAGTTGGTCTAAGGCGCTGGATTAAGGCTCCAGTCTCGTAAGGGGCGCGGGTTCGAATCCCGTCCTCTGTACCA	>>>>>>>..>>>............<<<.>>>>>.......<<<<<.>>>.><.<<<..>>>>>.......<<<<<<<<<<<<....
E. huxleyi	scaffold_4870_1	scaffold_4870	255	326	-	0	0	Arg	TCT	68.55	GACTTCGTGGCGCAACGGCAGCGCGTTCGACTTCTGATCGAAAGGTTAGGGGTTCGAATCCCTTCGAGGTTACCA	>>>>>>>..>>>>.......<<<<.>>>>>.......<<<<<.....>>>>>.......<<<<<<<<<<<<....
E. huxleyi	scaffold_65_1	scaffold_65	19112	19185	-	0	0	Pseudo	CGG	22.72	TGCGGCGTGGCCTAGTTGGTGCAGCGTTCGGGTCGGGGACGTTTTGGTCGTTGGTTCGAGCCCAGCTGGTGCAGCCA	>>>>.>>..>>>.....<<<.>..>>.......<<..<.>>...<<...>>>>>.......<<<<<<<.<<<<....
E. huxleyi	scaffold_185_1	scaffold_185	70358	70431	+	0	0	Pseudo	CGG	20.83	TGCGGTGTGGCCTAGTTGGTGCAGCGTTCGGGTCGGGGACGTTTTGGTCGTTGGTTCGAGCCCAGCTGGTGCAGCCA	>>>>.>>..>>>.....<<<.>..>>.......<<..<.>>...<<...>>>>>.......<<<<<<<.<<<<....
E. huxleyi	scaffold_153_2	scaffold_153	178655	178726	-	0	0	Pro	TGG	58.71	GGCCGATTGGTCTCAGGGGATGATTCCTCGTTTGGGTCGAGGAGGTCCCGGGTTCGATTCCCGGATCGGCCCCCA	>>>>>>>..>>>.........<<<.>>>>>.......<<<<<.....>>>>>.......<<<<<<<<<<<<....
E. huxleyi	scaffold_120_2	scaffold_120	141281	141352	-	0	0	Cys	GCA	64.69	GGTCTGGTGGCCAAGCGGTAAGGCGGCCGACCGCAGATCGGCAGATCCCGCGTTCGAATCGCGGTCAGACCTCCA	>>>>>>>..>>>.........<<<.>>>>>.......<<<<<.....>>>>>.......<<<<<<<<<<<<....
E. huxleyi	scaffold_301_1	scaffold_301	111012	111084	-	0	0	Lys	CTT	64.35	TCCCGCGTAACTCAGTTGGTAGAGTGACAGACCCTTAATCTGCTAGTCTTGGGTTCGAGCCCCAACGTGGGAACCA	>>>>>>>..>>>>........<<<<..>>>>.......<<<<......>>>>>.......<<<<<<<<<<<<....
E. huxleyi	scaffold_263_2	scaffold_263	175697	175770	+	0	0	Val	CAC	73.49	GCCACCATGGTGTAGTTGGTTATCACGTTCGCTCCACATGCGAAAGGTCTCCAGTTCGAACCTGGATGGTGGTACCA	>>>>>>>..>>>...........<<<.>>>>>.......<<<<<.....>>>>>.......<<<<<<<<<<<<....
E. huxleyi	scaffold_9_1	scaffold_9	81045	81118	+	0	0	Met	CAT	74.97	GCCGGGCTAGCTCAGTTGGTTAGAGCGTTGGATTCATAACCCAGAGGTCACCAGTTCGATCCTGGTGCCCGGCACCA	>>>>>>>..>>>>.........<<<<.>>>>.........<<<<.....>>>>>.......<<<<<<<<<<<<....
E. huxleyi	scaffold_473_1	scaffold_473	39039	39109	-	0	0	Gly	CCC	71.08	GCGCTCGTGGTTTAGTGGTAAAATCTCCGCCTCCCACGCGGAGGCCCCGGGTTCGATTCCCGGCGGGCGCACCA	>>>>>>>..>>>>.......<<<<.>>>>>.......<<<<<....>>>>>.......<<<<<<<<<<<<....
E. huxleyi	scaffold_26_1	scaffold_26	538968	539041	-	0	0	Pseudo	CGG	20.83	TGCGGTGTGGCCTAGTTGGTGCAGCGTTCGGGTCGGGGACGTTTTGGTCGTTGGTTCGAGCCCAGCTGGTGCAGCCA	>>>>.>>..>>>.....<<<.>..>>.......<<..<.>>...<<...>>>>>.......<<<<<<<.<<<<....
E. huxleyi	scaffold_763_1	scaffold_763	18403	18474	+	0	0	His	GTG	59.28	GATTGCATAGTCTAGTGGTCAGGACTCCTCGTCGTGGCCGAGGCGACCCGGGCTCGATTCCCGGTGCGATCACCA	>>>>>>>..>>>>........<<<<.>>>>>.......<<<<<....>>>>>.......<<<<<<<<<<<<....
E. huxleyi	scaffold_7_2	scaffold_7	1129763	1129833	+	0	0	Gly	GCC	69.72	GTCACCGTGGTCTAGTGGCATGATGCTCGCCTGCCACGCGGGCGACCCGGATTCGATTTCCGGCGGTGACACCA	>>>>>>>..>>>.........<<<.>>>>>.......<<<<<....>>>>>.......<<<<<<<<<<<<....
E. huxleyi	scaffold_22_3	scaffold_22	770360	770431	+	0	0	Pro	AGG	68.27	GGCTCGATGGTCTAGTGGCATGATTCTCGCTTAGGGTGCGTGAGGTCCGGGGTTCGATCCCCCGTCGAGCCCCCA	>>>>>>>..>>>.........<<<.>.>>>.......<<<.<.....>>>>>.......<<<<<<<<<<<<....
E. huxleyi	scaffold_630_1	scaffold_630	21686	21758	+	0	0	Ile	TAT	75.72	GTCCCATTAGCTCAGGGGTCAGAGCGAAGGTCTTATGAGCCTTAGGCCGCGGGTTCGATCCCCGCATGGGACACCA	>>>>>>>..>>>>........<<<<.>>>>>.......<<<<<.....>>>>>.......<<<<<<<<<<<<....
E. huxleyi	scaffold_392_1	scaffold_392	21947	22046	-	37	63	Tyr	GTA	64.71	CTCTCGATAGCTCAGTTGGCAGAGCGGGGGACTGTACATCCCTAGGTCCGGAGTTCGAATCTCTGTCGGGAGACCA	>>>>>>>..>>>>........<<<<.>>>>>.......<<<<<.....>>>>>.......<<<<<<<<<<<<....
E. huxleyi	scaffold_22_1	scaffold_22	108617	108689	+	0	0	Thr	AGT	73.97	GCCGACTTAGCTTAGTTGGCAGAGCACCCGCTCAGTAAGCGGGAGGTCGAGGGTTCGAACCCCTCAGTCGGCTCCA	>>>>>>>..>>>>........<<<<.>>>>>.......<<<<<.....>>>>>.......<<<<<<<<<<<<....
E. huxleyi	scaffold_67_1	scaffold_67	214319	214400	+	0	0	Ser	GCT	79.72	GTTGACGTGGCCGAGTGGTTAAGGCGAGGGACTGCTAATCCCTTGGGCTATGCCCGCGCGAGTTCGAACCTCGTCGTCAACGCCA	>>>>>>>..>>>..........<<<.>>>>>.......<<<<<.>>>>...<<<<..>>>>>.......<<<<<<<<<<<<....
E. huxleyi	scaffold_59_1	scaffold_59	115943	116024	+	0	0	Ser	CGA	77.69	GTGAGCGTGCCCGAGCGGTTAAGGGGATTGACTCGAAATCAATTGGGCTCTGCCCGCGCGAGTTCGAGTCTCGTCGCTCACGCCA	>>>>>>>..>>>..........<<<.>>>>>.......<<<<<.>>>>...<<<<..>>>>>.......<<<<<<<<<<<<....
E. huxleyi	scaffold_70_1	scaffold_70	224713	224786	-	0	0	Pseudo	CGG	20.83	TGCGGTGTGGCCTAGTTGGTGCAGCGTTCGGGTCGGGGACGTTTTGGTCGTTGGTTCGAGCCCAGCTGGTGCAGCCA	>>>>.>>..>>>.....<<<.>..>>.......<<..<.>>...<<...>>>>>.......<<<<<<<.<<<<....
E. huxleyi	scaffold_507_1	scaffold_507	18004	18077	-	0	0	Pseudo	CGG	20.83	TGCGGTGTGGCCTAGTTGGTGCAGCGTTCGGGTCGGGGACGTTTTGGTCGTTGGTTCGAGCCCAGCTGGTGCAGCCA	>>>>.>>..>>>.....<<<.>..>>.......<<..<.>>...<<...>>>>>.......<<<<<<<.<<<<....
E. huxleyi	scaffold_150_1	scaffold_150	286281	286354	+	0	0	Pseudo	CGG	20.83	TGCGGTGTGGCCTAGTTGGTGCAGCGTTCGGGTCGGGGACGTTTTGGTCGTTGGTTCGAGCCCAGCTGGTGCAGCCA	>>>>.>>..>>>.....<<<.>..>>.......<<..<.>>...<<...>>>>>.......<<<<<<<.<<<<....
E. huxleyi	scaffold_27_1	scaffold_27	872172	872244	-	0	0	Glu	TTC	70.33	TTCCCTATAGTCTAGTTGGTCAGGATATTCGGCCTTCACCCGAACGACCTGGGTTCGAGTCCCAGTGGGGAAACCA	>>>>>>>..>>>>.........<<<<.>>>>>.......<<<<<....>>>>>.......<<<<<<<<<<<<....
E. huxleyi	scaffold_171_1	scaffold_171	267059	267131	-	0	0	Val	TAC	68.64	GTCCTGTTGGATTAGTGGTTAGATCACCAGCTTTACACGCTGGGAGTCGACGGTTCGATCCCGTCACAGGACACCA	>>>>>>>..>>>>........<<<<.>>>>>.......<<<<<.....>>>>>.......<<<<<<<<<<<<....
E. huxleyi	scaffold_15_1	scaffold_15	1129364	1129445	-	0	0	Leu	TAG	67.26	GTCGAGGTGGCCGAGTGGTCTAAGGCGGCGGCTTTAGGCGCCGTTCCAGAAATGGGCGCGGGTTCGAACCCCGTCCTCGACACCA	>>>>>>>..>>>...........<<<.>>>>>.......<<<<<.>>>....<<<..>>>>>.......<<<<<<<<<<<<....
E. huxleyi	scaffold_1_1	scaffold_1	2083932	2084005	+	0	0	Val	AAC	68.9	GTCCGTATGGTCTAGTTGGTCATGACGTCTGCCCAACATGCAGAAGGTCCCCCGTTCGAACCGGGGTATGGATGCCA	>>>>>>>..>>>...........<<<.>>>>>.......<<<<<.....>>>>>.......<<<<<<<<<<<<....
E. huxleyi	scaffold_1329_1	scaffold_1329	7447	7519	-	0	0	Ala	CGC	54.1	GGGGATGTAGATCAATTGGCAGATCGCTCGCTCCGCATGCGAGAGGTACCGGGATCGAAGCCCGGCATCTCCACCA	>>>>>>>..>>>>........<<<<.>>>>>.......<<<<<.....>>>>>.......<<<<<<<<<<<<....
E. huxleyi	scaffold_11_5	scaffold_11	175738	175808	-	0	0	Gly	GCC	69.72	GTCACCGTGGTCTAGTGGCATGATGCTCGCCTGCCACGCGGGCGACCCGGATTCGATTTCCGGCGGTGACACCA	>>>>>>>..>>>.........<<<.>>>>>.......<<<<<....>>>>>.......<<<<<<<<<<<<....
E. huxleyi	scaffold_812_1	scaffold_812	7150	7223	-	0	0	Pseudo	CGG	20.83	TGCGGTGTGGCCTAGTTGGTGCAGCGTTCGGGTCGGGGACGTTTTGGTCGTTGGTTCGAGCCCAGCTGGTGCAGCCA	>>>>.>>..>>>.....<<<.>..>>.......<<..<.>>...<<...>>>>>.......<<<<<<<.<<<<....
E. huxleyi	scaffold_73_2	scaffold_73	465043	465116	-	0	0	Pseudo	CGG	22.72	TGCGGCGTGGCCTAGTTGGTGCAGCGTTCGGGTCGGGGACGTTTTGGTCGTTGGTTCGAGCCCAGCTGGTGCAGCCA	>>>>.>>..>>>.....<<<.>..>>.......<<..<.>>...<<...>>>>>.......<<<<<<<.<<<<....
E. huxleyi	scaffold_1780_1	scaffold_1780	1449	1530	-	0	0	Ser	AGA	81.38	GCAGCCGTGCCCGAGTGGTTAAGGGGATTGACTAGAAATCAATTGGGCTCTGCCCGCGCGAGTTCGAGTCTCGTCGGCTGCGCCA	>>>>>>>..>>>..........<<<.>>>>>.......<<<<<.>>>>...<<<<..>>>>>.......<<<<<<<<<<<<....
E. huxleyi	scaffold_246_1	scaffold_246	58155	58228	+	0	0	His	GTG	37.56	GGGGGGTTGGTCTAATGGGGTCATGATTCGGGAATGTGGCTCCCGCGATCGAGGTTCGACTCCTCGGCTCCCCTCCA	>>>>>>>..>>>............<<<.>>>>>.......<<<<<....>>>>>.......<<<<<<<<<<<<....
E. huxleyi	scaffold_101_1	scaffold_101	10801	10872	+	0	0	Arg	TCT	64.45	GACTTCGTGGCGCAACGGCAGCGCGTTCGACTTCTGATCGAAAGGCTAGGGGTTCGAATCCCTTCGAGGTTACCA	>>>>>>>..>>>>.......<<<<.>>>>>.......<<<<<.....>>>>>.......<<<<<<<<<<<<....
E. huxleyi	scaffold_127_2	scaffold_127	239063	239135	-	0	0	Glu	CTC	78.25	TTCCCTATAGTCTAGTTGGTTAGGATATTCGGCTCTCACCCGAAAGACCAGGGTTCGAGTCCCTGTGGGGAAACCA	>>>>>>>..>>>>.........<<<<.>>>>>.......<<<<<....>>>>>.......<<<<<<<<<<<<....
E. huxleyi	scaffold_534_1	scaffold_534	30988	31069	+	0	0	Leu	TAA	67.27	GCTATGGTGTCCGAGTGGTCTAAGGAGGCTGACTTAAGCTCAGCTGGCGAAAGCCTCGCGGGTTCGAACCCCGTCCATAGCACCA	>>>>>>>..>>>...........<<<.>>>>>.......<<<<<..>>....<<...>>>>>.......<<<<<<<<<<<<....
E. huxleyi	scaffold_654_1	scaffold_654	3046	3117	-	0	0	Thr	CGT	76.66	GCCGCCGTAGCTCAGCGGTAGAGCGTGGCACTCGTAATGCTAAGGTCGCGAGTTCGAACCTCGCTGGCGGCTCCA	>>>>>>>..>>>>.......<<<<.>>>>>.......<<<<<.....>>>>>.......<<<<<<<<<<<<....
E. huxleyi	scaffold_189_1	scaffold_189	89741	89814	-	0	0	Pseudo	CGG	20.83	TGCGGTGTGGCCTAGTTGGTGCAGCGTTCGGGTCGGGGACGTTTTGGTCGTTGGTTCGAGCCCAGCTGGTGCAGCCA	>>>>.>>..>>>.....<<<.>..>>.......<<..<.>>...<<...>>>>>.......<<<<<<<.<<<<....
E. huxleyi	scaffold_232_1	scaffold_232	52856	52929	+	0	0	Pseudo	CGG	20.83	TGCGGTGTGGCCTAGTTGGTGCAGCGTTCGGGTCGGGGACGTTTTGGTCGTTGGTTCGAGCCCAGCTGGTGCAGCCA	>>>>.>>..>>>.....<<<.>..>>.......<<..<.>>...<<...>>>>>.......<<<<<<<.<<<<....
E. huxleyi	scaffold_242_1	scaffold_242	52286	52358	-	0	0	Val	TAC	68.64	GTCCTGTTGGATTAGTGGTTAGATCACCAGCTTTACACGCTGGGAGTCGACGGTTCGATCCCGTCACAGGACACCA	>>>>>>>..>>>>........<<<<.>>>>>.......<<<<<.....>>>>>.......<<<<<<<<<<<<....
E. huxleyi	scaffold_290_1	scaffold_290	125290	125362	-	0	0	Arg	TCG	66.69	GGCCCTATGGCCTAATGGATAAGGCGCTTCACCTCGGATGAAGAAATTCCAGGTTCGAGTCCTGGTAGGGTCGCCA	>>>>>>>..>>>>........<<<<.>>>>>.......<<<<<.....>>>>>.......<<<<<<<<<<<<....
E. huxleyi	scaffold_3624_1	scaffold_3624	1329	1400	-	0	0	His	GTG	59.28	GATTGCATAGTCTAGTGGTCAGGACTCCTCGTCGTGGCCGAGGCGACCCGGGCTCGATTCCCGGTGCGATCACCA	>>>>>>>..>>>>........<<<<.>>>>>.......<<<<<....>>>>>.......<<<<<<<<<<<<....
E. huxleyi	scaffold_4_2	scaffold_4	1028727	1028800	-	0	0	Pseudo	CGG	22.72	TGCGGCGTGGCCTAGTTGGTGCAGCGTTCGGGTCGGGGACGTTTTGGTCGTTGGTTCGAGCCCAGCTGGTGCAGCCA	>>>>.>>..>>>.....<<<.>..>>.......<<..<.>>...<<...>>>>>.......<<<<<<<.<<<<....
E. huxleyi	scaffold_197_1	scaffold_197	39644	39717	+	0	0	Pseudo	CGT	23.34	TGCGGCGTGGCCTAGTTGGTGCAGCGTTCGTGTCGGGGACGTTTTGGTCGTTGGTTCGAGCCCAGCTGGTGCAGCCA	>>>>.>>..>>>.....<<<.>..>>.......<<..<.>>...<<...>>>>>.......<<<<<<<.<<<<....
E. huxleyi	scaffold_46_2	scaffold_46	688667	688748	+	0	0	Leu	CAA	63.88	GCGCGTGTGTCCGAGTGGTCTAAGGAGCGCGACTCAAGTTCGCGTAGCGAAAGCTGCATGGGTTCGAACCCCATCGCGCGCACCA	>>>>>>>..>>>...........<<<.>>>>>.......<<<<<.>>>....<<<..>>>>>.......<<<<<<<<<<<<....
E. huxleyi	scaffold_569_2	scaffold_569	27411	27484	+	0	0	Val	AAC	69.83	GTCCGTATGGTCTAGTTGGTCATGACGTTCGCCCAACATGCGAAAGGTCCCCCGTTCGAACCGGGGTATGGATACCA	>>>>>>>..>>>...........<<<.>>>>>.......<<<<<.....>>>>>.......<<<<<<<<<<<<....
E. huxleyi	scaffold_80_1	scaffold_80	439500	439573	-	0	0	Pseudo	CGG	20.83	TGCGGTGTGGCCTAGTTGGTGCAGCGTTCGGGTCGGGGACGTTTTGGTCGTTGGTTCGAGCCCAGCTGGTGCAGCCA	>>>>.>>..>>>.....<<<.>..>>.......<<..<.>>...<<...>>>>>.......<<<<<<<.<<<<....
E. huxleyi	scaffold_308_1	scaffold_308	80025	80098	+	0	0	Met	CAT	74.97	GCCGGGCTAGCTCAGTTGGTTAGAGCGTTGGATTCATAACCCAGAGGTCACCAGTTCGATCCTGGTGCCCGGCACCA	>>>>>>>..>>>>.........<<<<.>>>>.........<<<<.....>>>>>.......<<<<<<<<<<<<....
E. huxleyi	scaffold_485_1	scaffold_485	18352	18424	-	0	0	Glu	CTC	78.25	TTCCCTATAGTCTAGTTGGTTAGGATATTCGGCTCTCACCCGAAAGACCAGGGTTCGAGTCCCTGTGGGGAAACCA	>>>>>>>..>>>>.........<<<<.>>>>>.......<<<<<....>>>>>.......<<<<<<<<<<<<....
E. huxleyi	scaffold_2594_1	scaffold_2594	2325	2398	-	0	0	Val	CAC	73.49	GCCACCATGGTGTAGTTGGTTATCACGTTCGCTCCACATGCGAAAGGTCTCCAGTTCGAACCTGGATGGTGGTACCA	>>>>>>>..>>>...........<<<.>>>>>.......<<<<<.....>>>>>.......<<<<<<<<<<<<....
E. huxleyi	scaffold_7285_1	scaffold_7285	864	937	-	0	0	Pseudo	CGG	22.72	TGCGGCGTGGCCTAGTTGGTGCAGCGTTCGGGTCGGGGACGTTTTGGTCGTTGGTTCGAGCCCAGCTGGTGCAGCCA	>>>>.>>..>>>.....<<<.>..>>.......<<..<.>>...<<...>>>>>.......<<<<<<<.<<<<....
E. huxleyi	scaffold_45_1	scaffold_45	683410	683483	-	0	0	Pseudo	CGG	20.83	TGCGGTGTGGCCTAGTTGGTGCAGCGTTCGGGTCGGGGACGTTTTGGTCGTTGGTTCGAGCCCAGCTGGTGCAGCCA	>>>>.>>..>>>.....<<<.>..>>.......<<..<.>>...<<...>>>>>.......<<<<<<<.<<<<....
E. huxleyi	scaffold_8_1	scaffold_8	846072	846144	+	0	0	Arg	ACG	70.28	GCCTCCGTGGCCCAACGGACAAGGCGCCCGACTACGGATCGGGAGATTGTGAGTTCGAATCTCACCGGAGGTACCA	>>>>>>>..>>>..........<<<.>>>>>.......<<<<<.....>>>>>.......<<<<<<<<<<<<....
E. huxleyi	scaffold_155_1	scaffold_155	197075	197148	+	0	0	His	GTG	37.56	GGGGGGTTGGTCTAATGGGGTCATGATTCGGGAATGTGGCTCCCGCGATCGAGGTTCGACTCCTCGGCTCCCCTCCA	>>>>>>>..>>>............<<<.>>>>>.......<<<<<....>>>>>.......<<<<<<<<<<<<....
E. huxleyi	scaffold_123_1	scaffold_123	309269	309350	-	0	0	Leu	CAA	63.88	GCGCGTGTGTCCGAGTGGTCTAAGGAGCGCGACTCAAGTTCGCGTAGCGAAAGCTGCATGGGTTCGAACCCCATCGCGCGCACCA	>>>>>>>..>>>...........<<<.>>>>>.......<<<<<.>>>....<<<..>>>>>.......<<<<<<<<<<<<....
E. huxleyi	scaffold_79_1	scaffold_79	392129	392201	+	0	0	Arg	CCG	68.17	GCCCCCGTGGCCTAATGGATAAGGCGTCCGACCCCGGATCGGAAGATTGTGAGTTCGACTCTCACCGGGGGTGCCA	>>>>>>>..>>>>........<<<<.>>>>>.......<<<<<.....>>>>>.......<<<<<<<<<<<<....
E. huxleyi	scaffold_40_2	scaffold_40	64760	64832	-	0	0	Phe	GAA	74.17	GGGTTCATAGCTCAGTTGGGAGAGCGTTAGACCGAAGATCTAAAGGTCTCCGGTTCGATCCCGGATGAGCCCACCA	>>>>>>>..>>>>........<<<<.>>>>>.......<<<<<.....>>>>>.......<<<<<<<<<<<<....
E. huxleyi	scaffold_61_1	scaffold_61	304311	304384	+	0	0	Pseudo	CGG	20.83	TGCGGTGTGGCCTAGTTGGTGCAGCGTTCGGGTCGGGGACGTTTTGGTCGTTGGTTCGAGCCCAGCTGGTGCAGCCA	>>>>.>>..>>>.....<<<.>..>>.......<<..<.>>...<<...>>>>>.......<<<<<<<.<<<<....
E. huxleyi	scaffold_5_1	scaffold_5	907617	907698	-	0	0	Ser	AGA	81.38	GCAGCCGTGCCCGAGTGGTTAAGGGGATTGACTAGAAATCAATTGGGCTCTGCCCGCGCGAGTTCGAGTCTCGTCGGCTGCGCCA	>>>>>>>..>>>..........<<<.>>>>>.......<<<<<.>>>>...<<<<..>>>>>.......<<<<<<<<<<<<....
E. huxleyi	scaffold_14_1	scaffold_14	242995	243068	+	0	0	Pseudo	CGG	20.83	TGCGGTGTGGCCTAGTTGGTGCAGCGTTCGGGTCGGGGACGTTTTGGTCGTTGGTTCGAGCCCAGCTGGTGCAGCCA	>>>>.>>..>>>.....<<<.>..>>.......<<..<.>>...<<...>>>>>.......<<<<<<<.<<<<....
E. huxleyi	scaffold_252_1	scaffold_252	138321	138394	-	0	0	Pseudo	CGG	20.83	TGCGGTGTGGCCTAGTTGGTGCAGCGTTCGGGTCGGGGACGTTTTGGTCGTTGGTTCGAGCCCAGCTGGTGCAGCCA	>>>>.>>..>>>.....<<<.>..>>.......<<..<.>>...<<...>>>>>.......<<<<<<<.<<<<....
E. huxleyi	scaffold_50_1	scaffold_50	702671	702744	+	0	0	Pseudo	CGG	20.83	TGCGGTGTGGCCTAGTTGGTGCAGCGTTCGGGTCGGGGACGTTTTGGTCGTTGGTTCGAGCCCAGCTGGTGCAGCCA	>>>>.>>..>>>.....<<<.>..>>.......<<..<.>>...<<...>>>>>.......<<<<<<<.<<<<....
E. huxleyi	scaffold_384_1	scaffold_384	49573	49643	-	0	0	Gly	GCC	71.59	GCATCGTTGGTCTAGTGGGAGAATGCTCGCCTGCCACGCGGGAGACCCGGGTTCGATTCCCGGACGATGCACCA	>>>>>>>..>>.>.......<.<<.>>>>>.......<<<<<....>>>>>.......<<<<<<<<<<<<....
E. huxleyi	scaffold_8_2	scaffold_8	846149	846221	+	0	0	Ala	AGC	54.12	GGGGAATTAGATCAATTGGCAGATCGCCCGCTTAGCATGCGGGAGGTACGGGGATCGAAGCCCCGATTCTCCACCA	>>>>>>>..>>>>........<<<<.>>>>>.......<<<<<.....>>>>>.......<<<<<<<<<<<<....
E. huxleyi	scaffold_133_1	scaffold_133	315949	316030	-	0	0	Leu	CAG	62.62	GACTGGATGGCCGAGCGGTCCAAGGCGCTACGTTCAGGTCGTAGTCTCGAAAGGGGCGTGGGTTCGAATCCCACTTCAGTCACCA	>>>>>>>..>>>...........<<<.>>>>>.......<<<<<.>>>....<<<..>>>>>.......<<<<<<<<<<<<....
E. huxleyi	scaffold_1076_1	scaffold_1076	12097	12168	-	0	0	Trp	CCA	74.53	GGCTCGTTGGCGCAACGGCAGCGCGTTCGACTCCAGATCGAAAGGTTGGAGGTTCGAATCCTTCACGGGTCACCA	>>>>>>>..>>>>.......<<<<.>>>>>.......<<<<<.....>>>>>.......<<<<<<<<<<<<....
E. huxleyi	scaffold_1_5	scaffold_1	56969	57042	-	0	0	Pseudo	CGG	20.83	TGCGGTGTGGCCTAGTTGGTGCAGCGTTCGGGTCGGGGACGTTTTGGTCGTTGGTTCGAGCCCAGCTGGTGCAGCCA	>>>>.>>..>>>.....<<<.>..>>.......<<..<.>>...<<...>>>>>.......<<<<<<<.<<<<....
E. huxleyi	scaffold_11_3	scaffold_11	169230	169303	+	0	0	Val	AAC	69.83	GTCCGTATGGTCTAGTTGGTCATGACGTTCGCCCAACATGCGAAAGGTCCCCCGTTCGAACCGGGGTATGGATACCA	>>>>>>>..>>>...........<<<.>>>>>.......<<<<<.....>>>>>.......<<<<<<<<<<<<....
E. huxleyi	scaffold_203_1	scaffold_203	83112	83185	-	0	0	Pseudo	CGG	20.83	TGCGGTGTGGCCTAGTTGGTGCAGCGTTCGGGTCGGGGACGTTTTGGTCGTTGGTTCGAGCCCAGCTGGTGCAGCCA	>>>>.>>..>>>.....<<<.>..>>.......<<..<.>>...<<...>>>>>.......<<<<<<<.<<<<....
