# Supplementary material for: Global discovery and characterization of small non-coding RNAs in marine microalgae
Source: BMC Genomics. 2014 Aug 20;15(1):697. doi: 10.1186/1471-2164-15-697 (PMC4156623; doi:10.1186/1471-2164-15-697)
Supplement: Supplementary file 6 — Additional file 6: tRNA summary. Summary of the tRNAs predicted by tRNA scan, the number of transcripts found in both diatoms for each type of tRNA, and a weighted count of the number of sequences that align to the mature tRNA sequences. The count is weighted by dividing the count of a sequence by the number of times it mapped to the tRNA references. (CSV 1 KB) [file 12864_2014_6400_MOESM6_ESM.csv]

trna	codon	Tp.transcripts	Tp.weighted.count	Fc.transcripts	Fc.weighted.count
Glu	TTC	2	38481	4	580554.4
Glu	CTC	3	86130	1	144181.6
Asn	GTT	3	34898	4	131643.453571429
Asp	GTC	3	155898	10	130974.818181818
His	GTG	2	80211.5	2	108785
Gln	TTG	1	32398	5	103655
Gly	TCC	3	54316.6	5	79967
Gly	GCC	2	17967.5	6	73962.5
Arg	TCG	1	38024	4	70705
Thr	TGT	1	21893	3	64599
Val	TAC	1	30400	2	33778.5714285714
Ser	GCT	2	26799	3	32989.9
Pseudo	GTT	NA	NA	1	29340.6178571429
SeC	TCA	NA	NA	2	27808
Lys	CTT	2	12077.5	4	24501.0714285714
Ala	TGC	1	6341	4	21547
Gly	ACC	NA	NA	2	19607.5
Gln	CTG	2	6275	1	17857
Tyr	GTA	2	17545.4166666667	6	14474.1525974026
Pro	TGG	1	35604	6	13771
Trp	CCA	1	2415	2	13693.25
Leu	TAG	1	6491.5	2	12396
Pro	AGG	2	51093	2	12143.1818181818
Leu	CAA	2	8566	3	10968.2857142857
Ala	CGC	1	11918	2	10770
Lys	TTT	2	7111.5	14	8345
Leu	AAG	1	3616	3	8028.42857142857
Ser	AGA	2	21102	4	7206.25
Leu	TAA	1	3170.5	5	7176.28571428571
Phe	GAA	2	8339.5	6	6791
Pro	CGG	1	10013	2	6286
Arg	ACG	NA	NA	2	6220
Ser	TGA	1	3636	2	5985.73333333333
Ser	CGA	1	4391	1	5378.08333333333
Met	CAT	4	24630.75	5	4237
Thr	CGT	1	2586.33333333333	1	2775
Arg	TCT	1	1114	3	2422
Pseudo	CGA	NA	NA	1	2369.03333333333
Thr	AGT	2	7007.5	6	2358.90909090909
Arg	CCT	1	4026	2	1288
Ile	AAT	3	700.5	4	1096.97922077922
Ala	AGC	4	3882.5	7	1089
Val	AAC	2	2482.23333333333	4	884.5
Val	CAC	1	2843.66666666667	2	398
Undet	???	NA	NA	1	101.994805194805
Pseudo	AAC	NA	NA	1	21.5
Pseudo	TGT	NA	NA	1	4
